# Supplementary material for: Revealing Changes in Ovarian and Hemolymphatic Metabolites Using Widely Targeted Metabolomics between Newly Emerged and Laying Queens of Honeybee (Apis mellifera)
Source: Insects. 2024 Apr 11;15(4):263. doi: 10.3390/insects15040263 (PMC11050517; doi:10.3390/insects15040263)
Supplement: Supplementary file 1 [file insects-15-00263-s001.zip]

Archive with 5 entries (4 files):
- Supplementary Materials/
- Supplementary Materials/Supplementary Figure.pdf
- Supplementary Materials/Supplementary Table S1.xlsx
- Supplementary Materials/Supplementary Table S2.xlsx
- Supplementary Materials/Supplementary Table S3.xlsx
