# Supplementary material for: Revealing Changes in Ovarian and Hemolymphatic Metabolites Using Widely Targeted Metabolomics between Newly Emerged and Laying Queens of Honeybee (Apis mellifera)
Source: Insects. 2024 Apr 11;15(4):263. doi: 10.3390/insects15040263 (PMC11050517; doi:10.3390/insects15040263)
Supplement: Supplementary file 1 [file insects-15-00263-s001.zip › Supplementary Materials/Supplementary Table S1.xlsx]

## Sheet: S1
	Table S1 The up-regulated differential metabolites FA and GP in the ovary of NLQ and OLQ compared to that of NEQ
	Formula	Compounds	Class I	Class II
	C9H17NO4	Carnitine C2:0	FA	CAR
	C25H49NO4	Carnitine C18:0	FA	CAR
	C25H47NO4	Carnitine C18:1	FA	CAR
	C24H47NO4	Carnitine C17:0	FA	CAR
	C23H45NO4	Carnitine C16:0	FA	CAR
	C23H43NO4	Carnitine C16:1	FA	CAR
	C21H41NO5	Carnitine C14-OH	FA	CAR
	C21H39NO5	Carnitine C14:1-OH	FA	CAR
	C21H41NO4	Carnitine C14:0	FA	CAR
	C25H47NO5	Carnitine C18:1-OH	FA	CAR
	C21H35NO6	Carnitine C14:2:DC	FA	CAR
	C10H19NO4	Carnitine C3:0	FA	CAR
	C25H49NO4	Stearoyl-L-carnitine	FA	CAR
	C18H32O2	FFA(18:2)	FA	FFA
	C16H32O2	2-Hexyldecanoic acid	FA	FFA
	C18H36O4	9,10-dihydroxystearic acid	FA	FFA
	C18H28O2	FFA(18:4)	FA	FFA
	C12H22O2	FFA(12:1)	FA	FFA
	C20H38O4	3,3,14,14-Tetramethyl-hexadecanedioic acid	FA	FFA
	C20H39NO4S	N-oleoyl taurine	FA	FFA
	C20H41NO4S	N-stearoyl taurine	FA	FFA
	C17H32O3	Muricatacin	FA	Others
	C25H47NO4	Oleoyl-L-carnitine	FA	Others
	C22H41NO	Pipericine	FA	Others
	C24H44O6	Sorbitan oleate	FA	Others
	C16H26O2	Methyl farnesoate	FA	Others
	C20H31NO3	Stearidonoyl glycine	FA	Others
	C20H30O3	17(18)-EpETE	FA	Oxidized lipids
	C18H34O3	cis-EODA	FA	Oxidized lipids
	C20H30O3	(±)14(15)-EpETE	FA	Oxidized lipids
	C18H34O5	9(S),12(S),13(S)-TriHOME	FA	Oxidized lipids
	C16H32O4	10,16-Dihydroxyhexadecanoic acid	FA	Oxidized lipids
	C18H30O2	9Z,11E,13E-Octadecatrienoic acid	FA	Oxidized lipids
	C18H34O3	(6R,7S)-6,7-Epoxyoctadecanoic acid	FA	Oxidized lipids
	C26H50NO7P	LPC(0:0/18:2)	GP	LPC
	C30H52NO7P	LPC(22:5/0:0)	GP	LPC
	C28H56NO7P	LPC(20:1/0:0)	GP	LPC
	C26H50NO7P	LPC(18:2/0:0)	GP	LPC
	C26H48NO7P	LPC(0:0/18:3)	GP	LPC
	C22H44NO7P	LPC(14:1/0:0)	GP	LPC
	C28H56NO7P	LPC(0:0/20:1)	GP	LPC
	C24H46NO7P	LPC(16:2/0:0)	GP	LPC
	C25H46NO7P	LPE(0:0/20:3)	GP	LPE
	C25H46NO7P	LPE(20:3/0:0)	GP	LPE
	C25H44NO7P	LPE(20:4/0:0)	GP	LPE
	C25H42NO7P	LPE(0:0/20:5)	GP	LPE
	C25H42NO7P	LPE(20:5/0:0)	GP	LPE
	C25H44NO7P	Glycerophospho-N-Arachidonoyl Ethanolamine	GP	LPE
	C21H42NO7P	LPE(16:1/0:0)	GP	LPE
	C22H44NO7P	LPE(17:1/0:0)	GP	LPE
	C24H48NO8P	PC(8:0/8:0)	GP	PC
	C26H52NO8P	PC(16:0/2:0)	GP	PC
	C26H54NO6P	1-(1Z-Octadecenyl)-sn-glycero-3-phosphocholine	GP	PC
	C28H58NO7P	1-Octadecyl-2-acetyl-sn-glycero-3-phosphocholine	GP	PC
	C26H52NO8P	1-O-Palmitoyl-2-O-acetyl-sn-glycero-3-phosphorylcholine	GP	PC
	C23H45O12P	LPI(14:0/0:0)	GP	PI
