# Supplementary material for: Revealing Changes in Ovarian and Hemolymphatic Metabolites Using Widely Targeted Metabolomics between Newly Emerged and Laying Queens of Honeybee (Apis mellifera)
Source: Insects. 2024 Apr 11;15(4):263. doi: 10.3390/insects15040263 (PMC11050517; doi:10.3390/insects15040263)
Supplement: Supplementary file 1 [file insects-15-00263-s001.zip › Supplementary Materials/Supplementary Table S2.xlsx]

## Sheet: S2
	Table S2 The up-regulated differential metabolites FA and GP in the hemolymph of NLQ and OLQ compared to that of NEQ
	Formula	Compounds	Class I	Class II
	C26H51NO4	Carnitine C19:0	FA	CAR
	C24H47NO4	Carnitine C17:0	FA	CAR
	C11H21NO5	(R)-3-hydroxybutyrylcarnitine	FA	CAR
	C20H34O6	6-keto-PGF1α	FA	Oxidized lipids
	C18H34O5	9(S),12(S),13(S)-TriHOME	FA	Oxidized lipids
	C18H33NO4	9-Nitrooleic acid	FA	Oxidized lipids
	C28H52NO7P	LPC(0:0/20:3)	GP	LPC
	C28H52NO7P	LPC(20:3/0:0)	GP	LPC
	C24H48NO7P	LPC(16:1/0:0)	GP	LPC
	C24H48NO7P	LPC(0:0/16:1)	GP	LPC
	C24H50NO6P	LPC(O-16:1/0:0)	GP	LPC O
	C25H46NO7P	LPE(0:0/20:3)	GP	LPE
	C25H46NO7P	LPE(20:3/0:0)	GP	LPE
	C23H42NO7P	LPE(0:0/18:3)	GP	LPE
	C23H42NO7P	LPE(18:3/0:0)	GP	LPE
	C21H42NO7P	LPE(0:0/16:1)	GP	LPE
	C21H42NO7P	LPE(16:1/0:0)	GP	LPE
	C23H47O7P	1-eicosanoyl-glycero-3-phosphate	GP	PA
	C26H52NO8P	1-O-Palmitoyl-2-O-acetyl-sn-glycero-3-phosphorylcholine	GP	PC
	C22H46NO7P	1-Heptadecanoylglycerophosphoethanolamine	GP	PE
