# Supplementary material for: Revealing Changes in Ovarian and Hemolymphatic Metabolites Using Widely Targeted Metabolomics between Newly Emerged and Laying Queens of Honeybee (Apis mellifera)
Source: Insects. 2024 Apr 11;15(4):263. doi: 10.3390/insects15040263 (PMC11050517; doi:10.3390/insects15040263)
Supplement: Supplementary file 1 [file insects-15-00263-s001.zip › Supplementary Materials/Supplementary Table S3.xlsx]

## Sheet: Table S3.1
	Table S3.1 The metabolites expressed higher in the ovary of NLQ and OLQ than in the ovary of NEQ
	Formula	Compounds	NLQ vs. NEQ	OLQ vs. NEQ
	C30H50O4	(3alphaOH,20S,24S)-3,19:20,24-Diepoxydammarane-3,25-diol	up	up
	C22H33NO3	Ajaconine	up	up
	C14H25NO11	1-O-[2-(Acetylamino)-2-deoxy-alpha-D-glucopyranosyl]-D-myo-Inositol	up	up
	C28H42O2	beta-Tocotrienol	up	up
	C18H35NO2	Palmitoyl-EA	up	up
	C6H15N3O	L-Lysinamide	up	up
	C6H13NO5	D-Galactosamine	up	up
	C5H12N4O	4-Guanidinobutanamide	up	up
	C12H22O	trans-2-Dodecenal	up	up
	C6H9NO3	Methyl-2-pyrrolidone-5-carboxylate	up	up
	C21H32O6	[6]-Gingerdiol 3,5-diacetate	up	up
	C6H6NO6P	4-Nitrophenyl phosphate	up	up
	C26H33NO12	Simmondsin 2'-ferulate	up	up
	C16H20N2O9S2	[3,4,5-trihydroxy-6-(hydroxymethyl)oxan-2-yl] (1E)-2-(1H-indol-3-yl)-N-sulfooxyethanimidothioate	up	up
	C13H18O	Damascenone	up	up
	C15H22O	Cyperotundone	up	up
	C15H22O	Zerumbone	up	up
	C29H46O	28-Norcyclomusalenone	up	up
	C8H9NO	2-Aminoacetophenone	up	up
	C31H24O10	Aurasperone D	up	up
	C24H22FNO2	Methanone,[1-(5-fluoropentyl)-6-hydroxy-1H-indol-3-yl]-1-naphthalenyl-	up	up
	C23H27FN4O2	Risperidone	up	up
	C21H18O6	Derrubone	up	up
	C22H27NO5	O-Methylandrocymbine	up	up
	C7H14N2O4S	L-Cystathionine	up	up
	C4H9NO2	γ-Aminobutyric Acid	up	up
	C6H11NO4	N-Methyl-L-Glutamate	up	up
	C11H20N4O6	Nopaline	up	up
	C19H38NO7P	L-Serine,N-(1-oxohexadecyl)-O-phosphono-	up	up
	C29H53NO5	Orlistat	up	up
	C18H32N8O6	Rigin	up	up
	C19H35NO3	N-pentadecanoyl-L-Homoserine lactone	up	up
	C18H33NO3	N-tetradecanoyl-L-Homoserine lactone	up	up
	C4H9NO2S	Methylcysteine	up	up
	C5H12N2O2	D-Ornithine	up	up
	C10H17N3O6S	Glutathione Reduced form	up	up
	C10H18N2O4	Val-Hyp	up	up
	C20H32N6O12S2	Glutathione Oxidized	up	up
	C14H19N3O4	Gln-Phe	up	up
	C11H23N3O3	Lys-Val	up	up
	C10H18N2O5	Val-Glu	up	up
	C12H24N6O4	Ala-Ala-Arg	up	up
	C28H37N5O7	Leucine Enkephalin	up	up
	C20H32N6O12S2	Oxiglutatione	up	up
	C19H24N4O4	Ala-Pro-Trp	up	up
	C21H34N10O8	Arg-Asn-His-Glu	up	up
	C38H50N8O7	Arg-Val-Tyr-Phe-Phe	up	up
	C23H32N6O10	Asn-Gln-Tyr-Glu	up	up
	C23H34N8O9	Asn-Tyr-Arg-Asp	up	up
	C23H34N8O9	Asn-Tyr-Asp-Arg	up	up
	C20H35N5O9	Asp-Ile-Lys-Asp	up	up
	C23H32N4O9	Asp-Phe-Val-Glu	up	up
	C20H35N5O9	Asp-Val-Lys-Glu	up	up
	C15H17N3O5	Asp-Trp-OH	up	up
	C22H38N6O7	Gln-Leu-Ala-Pro-Ala	up	up
	C20H41N7O5S	Glutathionylspermine	up	up
	C28H36N6O8	Gly-Phe-Asn-Thr-Phe	up	up
	C22H39N11O6	His-Asn-Lys-Arg	up	up
	C22H38N8O6	His-Gln-Val-Lys	up	up
	C26H43N5O5	Ile-Phe-Val-Lys	up	up
	C23H39N5O8	Ile-Pro-Ala-Asp-Val	up	up
	C25H43N5O8	Leu-Ala-Pro-Leu-Glu	up	up
	C22H43N11O6	Leu-Arg-Asn-Arg	up	up
	C22H41N7O7	Leu-Arg-Val-Glu	up	up
	C21H38N8O8	Leu-Asn-Arg-Glu	up	up
	C25H45N5O6	Leu-Leu-Leu-Pro-Gly	up	up
	C25H47N7O7	Leu-Leu-Lys-Gln-Gly	up	up
	C23H39N7O7	Leu-Lys-His-Glu	up	up
	C13H24N4O6	Leu-Ser-Asn	up	up
	C30H43N5O6	Leu-Tyr-Phe-Lys	up	up
	C21H41N7O7	Lys-Thr-Gln-Lys	up	up
	C26H41N5O8	Lys-Tyr-Ile-Glu	up	up
	C33H48N8O6S	Phe-Cys-Leu-Phe-Arg	up	up
	C13H21N3O5	Pro-Pro-Ser	up	up
	C23H39N5O8	Pro-Val-Ala-Glu-Val	up	up
	C24H35N7O6	Ser-His-Phe-Lys	up	up
	C21H39N5O8	Thr-Glu-Leu-Lys	up	up
	C18H33N5O8	Thr-Lys-Ala-Glu	up	up
	C8H14N2O6	Thr-Asp-OH	up	up
	C17H23N3O7	Tyr-Ala-Glu	up	up
	C23H31N5O11	Tyr-Glu-Gln-Asp	up	up
	C24H31N3O6	Tyr-Tyr-Leu	up	up
	C12H16N2O5	Tyr-Ser-OH	up	up
	C23H32N4O9	Val-Glu-Phe-Asp	up	up
	C24H37N5O7	Val-Phe-Lys-Asp	up	up
	C11H21N3O6	Val-Ser-Ser	up	up
	C7H6N2O4	2-Amino-5-nitrobenzoic acid	up	up
	C17H18N2O2	GSK 4716	up	up
	C24H25ClN2O3S	(E)-N-(2-(((3-(4-Chlorophenyl)allyl)(methyl)amino)methyl)phenyl)-4-methoxybenzenesulfonamide	up	up
	C31H32N4O3	1H-Imidazo[4,5-c]pyridine-6-carboxylic acid,1-[[4-(dimethylamino)-3-methylphenyl]methyl]-5-(2,2- diphenylacetyl)-4,5,6,7-tetrahydro-,(6S)-	up	up
	C38H41NO5	2-Methyl-2-[[1-[3-[4-(4-phenylbenzoyl)-2-propylphenoxy]propyl]-3,4-dihydro-2H-quinolin-5-yl]oxy]propanoic acid	up	up
	C29H41NO4	Buprenorphine	up	up
	C26H37NO3	Fesoterodine	up	up
	C29H38FN3O3	Mibefradil	up	up
	C27H39NO2	Veratramine	up	up
	C26H38O2	(R)-3,4-Dihydro-2-methyl-2-(4,8,12-trimethyl-3,7,11-tridecatrienyl)-2H-1-benzopyran-6-ol	up	up
	C16H18O2	4,4'-(2-Methylpropylidene)bisphenol	up	up
	C22H25NO6	N-Formyldemecolcine	up	up
	C9H10O4	Ethylene-glycol-salicylate	up	up
	C19H28O6	[4]-Gingerdiol 3,5-diacetate	up	up
	C6H14O6	L-Iditol	up	up
	C17H29NO11	Neolinustatin	up	up
	C6H12O6	L-rhamnonic acid	up	up
	C6H14O6	Dulcitol	up	up
	C8H15NO6	N-Acetyl-D-Glucosamine	up	up
	C15H24N2O17P2	UDP-glucose	up	up
	C4H8O4	L-Erythrulose	up	up
	C15H24N2O17P2	UDP-D-galactose	up	up
	C4H8O4	Erythrose	up	up
	C6H12O5	6-Deoxy-D-glucose	up	up
	C9H17NO5	Pantothenate	up	up
	C18H34N2O10	D-Calcium Pantothenate	up	up
	C10H16N2O3S	Biotin	up	up
	C14H18O4	Ubiquinone-1	up	up
	C22H32O3	Medroxyprogesterone	up	up
	C28H44O3	1,25-Dihydroxy Vitamin D2	up	up
	C27H44O2	1-Hydroxy Vitamin D3	up	up
	C9H17NO4	Carnitine C2:0	up	up
	C25H49NO4	Carnitine C18:0	up	up
	C25H47NO4	Carnitine C18:1	up	up
	C24H47NO4	Carnitine C17:0	up	up
	C23H45NO4	Carnitine C16:0	up	up
	C23H43NO4	Carnitine C16:1	up	up
	C21H41NO5	Carnitine C14-OH	up	up
	C21H39NO5	Carnitine C14:1-OH	up	up
	C21H41NO4	Carnitine C14:0	up	up
	C25H47NO5	Carnitine C18:1-OH	up	up
	C21H35NO6	Carnitine C14:2:DC	up	up
	C10H19NO4	Carnitine C3:0	up	up
	C25H49NO4	Stearoyl-L-carnitine	up	up
	C18H32O2	FFA(18:2)	up	up
	C16H32O2	2-Hexyldecanoic acid	up	up
	C18H36O4	9,10-dihydroxystearic acid	up	up
	C18H28O2	FFA(18:4)	up	up
	C12H22O2	FFA(12:1)	up	up
	C20H38O4	3,3,14,14-Tetramethyl-hexadecanedioic acid	up	up
	C20H39NO4S	N-oleoyl taurine	up	up
	C20H41NO4S	N-stearoyl taurine	up	up
	C17H32O3	Muricatacin	up	up
	C25H47NO4	Oleoyl-L-carnitine	up	up
	C22H41NO	Pipericine	up	up
	C24H44O6	Sorbitan oleate	up	up
	C16H26O2	Methyl farnesoate	up	up
	C20H31NO3	Stearidonoyl glycine	up	up
	C20H30O3	17(18)-EpETE	up	up
	C18H34O3	cis-EODA	up	up
	C20H30O3	(±)14(15)-EpETE	up	up
	C18H34O5	9(S),12(S),13(S)-TriHOME	up	up
	C16H32O4	10,16-Dihydroxyhexadecanoic acid	up	up
	C18H30O2	9Z,11E,13E-Octadecatrienoic acid	up	up
	C18H34O3	(6R,7S)-6,7-Epoxyoctadecanoic acid	up	up
	C34H22O8	Albanol B	up	up
	C26H50NO7P	LPC(0:0/18:2)	up	up
	C30H52NO7P	LPC(22:5/0:0)	up	up
	C28H56NO7P	LPC(20:1/0:0)	up	up
	C26H50NO7P	LPC(18:2/0:0)	up	up
	C26H48NO7P	LPC(0:0/18:3)	up	up
	C22H44NO7P	LPC(14:1/0:0)	up	up
	C28H56NO7P	LPC(0:0/20:1)	up	up
	C24H46NO7P	LPC(16:2/0:0)	up	up
	C25H46NO7P	LPE(0:0/20:3)	up	up
	C25H46NO7P	LPE(20:3/0:0)	up	up
	C25H44NO7P	LPE(20:4/0:0)	up	up
	C25H42NO7P	LPE(0:0/20:5)	up	up
	C25H42NO7P	LPE(20:5/0:0)	up	up
	C25H44NO7P	Glycerophospho-N-Arachidonoyl Ethanolamine	up	up
	C21H42NO7P	LPE(16:1/0:0)	up	up
	C22H44NO7P	LPE(17:1/0:0)	up	up
	C24H48NO8P	PC(8:0/8:0)	up	up
	C26H52NO8P	PC(16:0/2:0)	up	up
	C26H54NO6P	1-(1Z-Octadecenyl)-sn-glycero-3-phosphocholine	up	up
	C28H58NO7P	1-Octadecyl-2-acetyl-sn-glycero-3-phosphocholine	up	up
	C26H52NO8P	1-O-Palmitoyl-2-O-acetyl-sn-glycero-3-phosphorylcholine	up	up
	C23H45O12P	LPI(14:0/0:0)	up	up
	C10H8N2O2S	4-Methyl-2-(2-pyridyl)thiazole-5-carboxylic acid	up	up
	C24H34O4	Bufalin	up	up
	C18H24N5O8P	Bucladesine	up	up
	C28H48N4O4S	13(S)-HODE-biotin	up	up
	C10H7F3N2	1-(2-Trifluoromethylphenyl)imidazole	up	up
	C6H7N5	7-Methyladenine	up	up
	C8H12N4O4	Decitabine	up	up
	C37H44ClNO6	Penitrem A	up	up
	C15H15N7O	Sapanisertib	up	up
	C9H14N5O4P	Tenofovir	up	up
	C16H28O2	(Z)-7-Hexadecen-1,16-olide	up	up
	C16H14O4	Cardamonin	up	up
	C45H44O9	Licoagrodin	up	up
	C9H7NO	Indole-3-Carboxaldehyde	up	up
	C26H26N2O3	Naltrindole	up	up
	C24H22FNO2	AM2201 7-hydroxyindole metabolite	up	up
	C8H10NO6P	Pyridoxal 5'-Phosphate	up	up
	C27H44O2	7-Ketocholesterol	up	up
	C21H34O4	9-deoxy-9-methylene-PGE2	up	up
	C25H39NO4	Latanoprost ethylamide	up	up
	C22H36O5	Limaprost	up	up
	C28H39NO6	Prostaglandin E2 p-acetamidophenyl ester	up	up
	C26H37NO4	17-phenyl trinor Prostaglandin F2 cyclopropyl amide	up	up
	C22H38O5	20-ethyl PGF2	up	up
	C17H28O3	Juvenile hormone I acid	up	up
	C10H12N5O6P	Cyclic Amp	up	up
	C9H14N3O7P	2'-Deoxycytidine-5'-Monophosphate	up	up
	C10H12N4O5	Inosine	up	up
	C16H25N5O15P2	Adenosine-5'-Diphosphoglucose	up	up
	C10H14N5O6P	2'-Deoxyadenosine-5'-Monophosphate	up	up
	C5H5N5	Adenine	up	up
	C10H13N5O4	Adenosine	up	up
	C10H12N4O5	Hypoxanthine-9-β-D-Arabinofuranoside	up	up
	C11H15N5O3S	5'-Deoxy-5'-(Methylthio) Adenosine	up	up
	C10H13N5O3	5'-Deoxyadenosine	up	up
	C10H12FN5O3	5'-Deoxy-5'-fluoroadenosine	up	up
	C10H13N5O3	3'-Deoxyadenosine	up	up
	C5H5N5	2-Aminopurine	up	up
	C15H21N5O8	Ribosyladenosine	up	up
	C10H13N5O3	2'-Deoxyadenosine	up	up
	C10H11N4O7P	3',5'-Cyclic Inosine monophosphate	up	up
	C16H25N5O15P2	[[(2R,3S,4R,5R)-5-(2-amino-6-oxo-1H-purin-9-yl)-3,4-dihydroxyoxolan-2-yl]methoxy-hydroxyphosphoryl] [(3S,4R,5S,6S)-3,4,5-trihydroxy-6-methyloxan-2-yl] hydrogen phosphate	up	up
	C6H8O5	Oxoadipic Acid	up	up
	C16H32O5	Aleuritic Acid	up	up
	C3H4O4	3-Hydroxypyruvic acid	up	up
	C6H11NO4	L-2-Aminoadipate	up	up
	C7H13NO4	DL-Aminopimelic acid	up	up
	C8H16N2O4	Cork-oximate	up	up
	C16H33NO2	2-aminohexadecanoic acid	up	up
	C8H16O3	5-Hydroxyvalproic acid	up	up
	C31H41NO4	Oleana-1,9(11)-dien-28-oic acid,2-cyano-3,12-dioxo-	up	up
	C10H12O4	3-(3-hydroxy-4-methoxyphenyl)propanoic acid	up	up
	C6H6O4	2-Hydroxymuconate semialdehyde	up	up
	C3H7O6P	Dl-Glyceraldehyde 3-Phosphate	up	up
	C6H9O9P	L-Ascorbic acid 2-phosphate	up	up
	C6H13NO4S	Morpholine ethanesulfonic acid	up	up
	C13H21ClN2O	Prilocaine hydrochloride	up	up
	C15H18N2O9	uridine triacetate	up	up
	C4H8N3Na2O5P	Creatine phosphate disodium salt	up	up
	C16H22O11	Monotropein	up	up
	C4H9NO3	4-Amino-3-hydroxybutyric acid	up	up
	C28H56NO7P	Butenoyl-PAF	up	up
	C8H15NO	Pseudotropine	up	up
	C19H12N2O3S2	1-(naphthalen-2-yl)-2-[(6-nitro-1,3-benzothiazol-2-yl)sulfanyl]ethanone	up	up
	C25H22O10	Silibinin	up	up
	C30H40O	Apo-8'-lycopenal	up	up
	C29H46O	Stigmasta-4,22-dien-3-one	up	up
	C19H35NO2	Dicyclomine	up	up
	C6H15O3PS2	Demeton-S-methyl	up	up
	C30H36O7	3-(3,7-dimethylocta-2,6-dien-1-yl)-5,7-dihydroxy-6-(3-methylbut-2-en-1-yl)-2-(2,4,5-trihydroxyphenyl)-3,4-dihydro-2H-1-benzopyran-4-one	up	up
	C15H25N5O15P2	[5-[[[5-carbamoyl-3-[3,4-dihydroxy-5-(phosphonooxymethyl)oxolan-2-yl]imidazol-4-yl]amino]methylideneamino]-3,4-dihydroxyoxolan-2-yl]methyl dihydrogen phosphate	up	up
	C13H18N6O3	(2S)-2-azaniumyl-3-[6-[[(E)-4-hydroxy-3-methylbut-2-enyl]amino]purin-9-yl]propanoate	up	up
	C35H71N2O6P	N-Lauroyl-D-erythro-sphingosylphosphorylcholine	up	up
	C27H34O9	Verrucarin A	up	up

## Sheet: Table S3.2
	Table S3.2 The down-regulated metabolites showed a lower expression level in the ovary of NLQ and OLQ compared to those in NEQ
	Formula	Compounds	NLQ vs. NEQ	OLQ vs. NEQ
	C19H40O3	Heparin	down	down
	C8H11NO	2-Amino-1-phenylethanol	down	down
	C10H16O	Perillyl-alcohol	down	down
	C20H28O	delta6-Dehydroferruginol	down	down
	C26H32O9	Terretonin	down	down
	C6H12O2S2	2,5-Dimethyl-1,4-dithiane-2,5-diol	down	down
	C15H26O	(+)-Caryolan-1-ol	down	down
	C18H25NO2	2-Aminoestra-1,3,5(10)-triene-3,17beta-diol	down	down
	C18H37NO2	(E)-2-aminooctadec-4-ene-1,3-diol	down	down
	C11H14N2O	5-Methoxytryptamine	down	down
	C22H38NO5P	Arachidonoyl ethanolamide phosphate	down	down
	C23H40NO5P	N-(2-Phosphate-1R-methylethyl)-5Z,8Z,11Z,14Z-eicosatetraenamide	down	down
	C20H39NO2	n-Oleoylethanolamine	down	down
	C9H12N2O	Kynuramine	down	down
	C6H13NO5	beta-D-Glucosamine	down	down
	C13H16N4O	1H-Benzimidazole-7-carboxamide,2-[(2R)-2-methyl-2-pyrrolidinyl]-	down	down
	C24H23F3N4O2	1-Piperidinecarboxamide,N-3-pyridinyl-4-[[3-[[5-(trifluoromethyl)-2-pyridinyl]oxy]phenyl]methyl]-	down	down
	C16H18N4O2	Nialamide	down	down
	C10H13NO3	N-Acetyldopamine	down	down
	C5H9N3	Histamine	down	down
	C5H14N2	1,5-Diaminopentane	down	down
	C7H15NO2	Acetylcholine	down	down
	C10H17N3O2S	Biotinamide	down	down
	C3H9N3O2S	Hypotaurocyamine	down	down
	C10H13NO4	3-O-Methyldopa	down	down
	C18H34O	9-Octadecenal	down	down
	C11H20O	10-Undecenal	down	down
	C4H10O4S	Diethyl sulfate	down	down
	C5H8O4	Ethyl hydrogen malonate	down	down
	C3H6OS	S-Methyl thioacetate	down	down
	C19H28O5S	Dehydroepiandrosterone sulfate	down	down
	C16H32O2	Ethyl tetradecanoate	down	down
	C23H32O4	Hydroxyprogesterone acetate	down	down
	C12H21N2O3PS	Diazinon	down	down
	C17H25NO5	Alloxydim	down	down
	C13H10O6	2-Hydroxy-6-oxo-6-(2-carboxyphenyl)-hexa-2,4-dienoate	down	down
	C28H24N2O6	HoPhe-Nap-OH	down	down
	C23H26O8	Cubebinone	down	down
	C21H32O4	3alpha,21-Dihydroxy-5beta-pregnane-11,20-dione	down	down
	C21H31O8P	Hydrocortisone sodium phosphate	down	down
	C15H24O3	1-Hydroxyepiacorone	down	down
	C31H44N2O5S	Dronedarone	down	down
	C14H16ClN3O	1-[(5-Chloro-1H-indol-2-yl)carbonyl]-4-methylpiperazine	down	down
	C24H22N4O2	3-[1-(3-Aminopropyl)-1H-indol-3-yl]-4-(1-methyl-1H-indol-3-yl)-1H-pyrrole-2,5-dione	down	down
	C19H25NO4	4-Hydroxy-3-[1-(5-hydroxy-2,6,6-trimethyltetrahydro-2H-pyran-2-yl)ethyl]-2(1H)-quinolinone	down	down
	C9H11NO	5,6,7,8-Tetrahydro-2(1H)-quinolinone	down	down
	C23H24O7	Garcimangosone C	down	down
	C23H26O7	Garcinone C	down	down
	C19H18ClNO4	Isogravacridonechlorine	down	down
	C23H22ClNO2	Licofelone	down	down
	C24H36O3	Nabilone	down	down
	C23H27FN4O3	Paliperidone	down	down
	C21H21ClN4OS	Ziprasidone	down	down
	C17H18O5	1-(2,6-dihydroxy-4-methoxyphenyl)-3-(4-methoxyphenyl)propan-1-one	down	down
	C20H24O4	1,7-Bis(4-hydroxyphenyl)-5-methoxyheptan-3-one	down	down
	C17H16O4	3',4'-Dimethoxy-2'-hydroxychalcone	down	down
	C16H12O9	3,5,7-trihydroxy-6-methoxy-2-(2,3,4-trihydroxyphenyl)-4H-chromen-4-one	down	down
	C16H12O9	3,5,7-trihydroxy-6-methoxy-2-(3,4,5-trihydroxyphenyl)-4H-chromen-4-one	down	down
	C20H22O6	4,8,9-trihydroxy-17-methoxy-2-oxatricyclo[13.2.2.1(3),]icosa-1(17),3,5,7(20),15,18-hexaen-10-one	down	down
	C26H28O13	5,7-Dihydroxy-2-phenyl-6-[3,4,5-trihydroxy-6-(hydroxymethyl)oxan-2-yl]-8-(3,4,5-trihydroxyoxan-2-yl)chromen-4-one	down	down
	C18H18O5	Deoxysappanone B 7,3'-dimethyl ether	down	down
	C21H22O4	Licochalcone A	down	down
	C19H27FO3	12alpha-Fluoro-11beta,17beta-dihydroxyandrost-4-en-3-one	down	down
	C10H16O3	4,5-Dihydro-5,5-dimethyl-4-(3-oxobutyl)furan-2(3H)-one	down	down
	C17H20O	Dehydrofalcarinone	down	down
	C20H22N2O2	Quinidinone	down	down
	C18H22O2	ESTRA-4,9-DIENE-3,17-DIONE	down	down
	C12H22O	Cyclododecanone	down	down
	C33H40N2O9	Reserpine	down	down
	C20H30N2O3	13-(2-Methylcrotonoyl)oxylupanine	down	down
	C20H22N2O2	Gelsemine	down	down
	C22H27NO5	Kreysigine	down	down
	C19H24N2O2	Norajmaline	down	down
	C16H17NO4	(1S,13S,15S,18S)-5,7-dioxa-12-azapentacyclo[10.5.2.01,13.02,10.04,8]nonadeca-2,4(8),9,16-tetraene-15,18-diol	down	down
	C17H21NO2	Desomorphine	down	down
	C19H21NO4	(9-hydroxy-3-methyl-2,4,4a,7,7a,13-hexahydro-1H-4,12-methanobenzofuro[3,2-e]isoquinolin-7-yl) acetate	down	down
	C18H25NO3	Atropine Methyl	down	down
	C9H10ClNO3	3-Chloro-L-Tyrosine	down	down
	C8H15NO3	N-Acetyl-L-Leucine	down	down
	C11H13NO4	N-Acetyl-L-Tyrosine	down	down
	C10H11NO3	N-Phenylacetylglycine	down	down
	C3H8NO6P	O-Phospho-L-Serine	down	down
	C8H8O4	Homogentisic Acid	down	down
	C9H23N3O	N8-Acetylspermidine	down	down
	C12H15NO4	N-lactoyl-phenylalanine	down	down
	C10H11NO3	2-Methylhippuric acid	down	down
	C4H8N4O4	Allantoic acid	down	down
	C7H13NO3	Acetylvaline	down	down
	C6H12N2O4	Ser-Ala	down	down
	C4H9NO3S	S-Methyl-L-Cysteine-S-oxide	down	down
	C9H14N4O3	L-Carnosine	down	down
	C11H19NO9	N-Acetylneuraminic Acid(SA)	down	down
	C8H16N2O3	Gly-Leu	down	down
	C7H11N3O2	1-Methylhistidine	down	down
	C10H7NO3	Kynurenic Acid	down	down
	C11H12N2O4	N'-Formylkynurenine	down	down
	C9H9NO4	3-Hydroxyhippuric Acid	down	down
	C8H11N3O3	N-Acetyl-L-Histidine	down	down
	C14H18N2O3	Phe-Pro	down	down
	C10H13NO3	L-Tyrosine methyl ester	down	down
	C7H12N2O4	Nα-Acetyl-L-glutamine	down	down
	C11H14N2O3	Gly-Phe	down	down
	C11H13N3O	L-Tryptophanamide	down	down
	C9H9NO4	4-Hydroxyhippurate	down	down
	C9H20N2O2	N6,N6,N6-Trimethyl-L-lysine	down	down
	C8H18N4O2	N,N-Dimethylarginine	down	down
	C5H11NO3S	Methionine Sulfoxide	down	down
	C11H13NO3	N-Acetyl-L-phenylalanine	down	down
	C12H16N2O3	N1-acetyl-5-methoxykynuramine（AMK）	down	down
	C11H14N2O4	Gly-Tyr	down	down
	C9H11NO3	3-Hydroxy-L-phenylalanine	down	down
	C14H18N2O3	Pro-Phe	down	down
	C16H24N2O4	Bestatin	down	down
	C6H12F2N2O2	Eflornithine	down	down
	C20H22N2O7	Isoleucyl-Tyrosine	down	down
	C9H20N4O2	Nomegapropyl-L-arginine	down	down
	C21H28N2O5	Ramiprilat	down	down
	C29H36N6O6S	Tetragastrin	down	down
	C8H16N2O4	N5-(L-1-Carboxyethyl)-L-ornithine	down	down
	C4H7NO4	L-Aspartic Acid	down	down
	C11H20N2O6	L-Saccharopine	down	down
	C10H19NO3	2-Octanamidoacetic acid	down	down
	C4H9NO2S	D-Homocysteine	down	down
	C9H11NO3	L-Tyrosine	down	down
	C6H13N3O3	L-Citrulline	down	down
	C11H12N2O2	L-Tryptophan	down	down
	C7H15N3O3	L-Homocitrulline	down	down
	C7H16N4O2	L-Homoarginine	down	down
	C6H13NO2	L-Norleucine	down	down
	C11H13NO3	2-((3-Oxo-3-phenylpropyl)amino)acetic acid	down	down
	C8H18N2O2	N(6),N(6)-Dimethyl-L-lysine	down	down
	C17H23N3O6	Glu-Phe-Alanine	down	down
	C16H19N3O5	Glutamyltryptophan	down	down
	C6H12N2O3	Ala-Ala	down	down
	C10H17N3O6	Glu-Gln	down	down
	C11H14N4O2	Cyclo(his-pro)	down	down
	C4H8N2O3	Gly-Gly	down	down
	C7H12N2O3	Pro-Gly	down	down
	C10H18N2O5	Glu-Val	down	down
	C10H20N4O4	Asn-Lys	down	down
	C9H14N4O3	His-Ala	down	down
	C10H18N4O5	Gln-Gln	down	down
	C6H11N3O4	Asn-Gly	down	down
	C10H19N3O4	Val-Gln	down	down
	C10H17N3O6	γ-Glu-Gln	down	down
	C12H20N4O3	His-Ile	down	down
	C14H20N2O4	Tyr-Val	down	down
	C11H22N2O3	Ile-Val	down	down
	C15H18N4O4	Trp-Asn	down	down
	C15H22N2O4	Leu-Tyr	down	down
	C15H22N2O4	Ile-Tyr	down	down
	C14H17N3O3	Trp-Ala	down	down
	C13H15N3O3	Trp-Gly	down	down
	C17H25N3O4	Val-Phe-Ala	down	down
	C6H12N2O4	Ala-Ser	down	down
	C9H16N4O5	Asn-Gln	down	down
	C10H18N2O5S	γ-Glu-Met	down	down
	C13H16N2O5	Asp-Phe	down	down
	C18H20N2O3	Phe-Phe	down	down
	C13H18N2O4	Thr-Phe	down	down
	C13H15N3O3	Gly-Trp	down	down
	C8H16N2O3	Leu-Gly	down	down
	C11H22N2O3	Leu-Val	down	down
	C13H17N3O4	Phe-Asn	down	down
	C14H20N2O3S	Phe-Met	down	down
	C10H18N2O5S	Glu-Met	down	down
	C10H18N2O5S	Met-Glu	down	down
	C14H20N2O3	Phe-Val	down	down
	C14H27N3O5	Leu-Val-Ser	down	down
	C14H18N2O5	Phe-Glu	down	down
	C14H27N3O4	Leu-Ala-Val	down	down
	C13H17N3O4	Gly-Gly-Phe	down	down
	C17H31N3O6	Leu-Leu-Glu	down	down
	C14H27N3O4	Leu-Leu-Gly	down	down
	C15H29N3O5	Thr-Val-Leu	down	down
	C16H31N3O5	Thr-Leu-Ile	down	down
	C14H27N3O4	Leu-Gly-Leu	down	down
	C17H25N3O4	Leu-Gly-Phe	down	down
	C8H15N3O4	Ala-gln	down	down
	C15H22N2O3	Leu-Phe	down	down
	C8H16N2O3	Gly-Ile	down	down
	C11H20N2O5	Glu-Leu	down	down
	C14H18N2O6	Glu-Tyr	down	down
	C11H21N3O4	Gly-Leu-Ala	down	down
	C20H23N3O4	Gly-Phe-Phe	down	down
	C12H25N3O3	Ile-Lys	down	down
	C20H29N3O5	Leu-Pro-Tyr	down	down
	C17H25N3O4	Phe-Ile-Gly	down	down
	C9H18N2O4	Ser-Leu	down	down
	C12H16N2O4	Ser-Phe	down	down
	C15H22N2O4	Tyr-Leu	down	down
	C20H21N3O3	Phe-Trp	down	down
	C14H16N2O4	Cyclo(Phe-Glu)	down	down
	C10H18N2O5	Ile-Asp	down	down
	C9H18N2O4	Ser-Ile	down	down
	C10H16N2O5	Glu-Pro	down	down
	C12H24N2O3	Leu-Leu	down	down
	C11H21N3O3	Lys-Pro	down	down
	C12H26N6O3	Arg-Lys	down	down
	C9H19N5O3	Arg-Ala	down	down
	C9H19N5O3	Ala-Arg	down	down
	C9H19N3O4	Lys-Ser	down	down
	C11H21N3O3	Pro-Lys	down	down
	C11H21N5O3	Pro-Arg	down	down
	C11H21N5O5	Arg-Glu	down	down
	C11H16N4O5	Glu-His	down	down
	C11H23N5O3	Val-Arg	down	down
	C11H21N3O5	γ-Glu-Lys	down	down
	C8H15N3O5	Ser-Gln	down	down
	C11H18N4O3	His-Val	down	down
	C8H14N2O6	Glu-Ser	down	down
	C11H16N4O3	His-Pro	down	down
	C9H16N2O6	Thr-Glu	down	down
	C12H25N5O3	Ile-Arg	down	down
	C11H20N4O6	Glu-Cit	down	down
	C7H12N2O5	Glu-Gly	down	down
	C8H14N2O3	Pro-Ala	down	down
	C12H25N5O3	Arg-Ile	down	down
	C10H19N5O5	Asp-Arg	down	down
	C12H25N3O3	Lys-Ile	down	down
	C10H18N2O3	Pro-Val	down	down
	C14H18N2O6	Tyr-Glu	down	down
	C11H20N2O3	Pro-Leu	down	down
	C10H16N2O4	Proline-Hydroxyproline	down	down
	C14H17N3O4	Trp-Ser	down	down
	C8H12N2O2	Cyclo(Ala-Pro)	down	down
	C14H18N2O4	Tyr-Pro	down	down
	C11H14N2O3	Phe-Gly	down	down
	C18H20N2O5	Tyr-Tyr	down	down
	C11H22N2O3	Val-Ile	down	down
	C11H22N2O3	Val-Leu	down	down
	C10H18N2O5	Asp-Leu	down	down
	C10H18N2O5	Asp-Ile	down	down
	C11H22N2O3S	Leu-Met	down	down
	C18H20N2O4	Phe-Tyr	down	down
	C12H24N2O3	Ile-Ile	down	down
	C12H24N2O3	Ile-Leu	down	down
	C16H21N3O3	Trp-Val	down	down
	C16H21N3O3S	Trp-Met	down	down
	C16H19N3O3	Trp-Pro	down	down
	C17H23N3O3	Leu-Trp	down	down
	C17H23N3O3	Ile-Trp	down	down
	C17H23N3O3	Trp-Ile	down	down
	C18H27N3O4	Phe-Ala-Leu	down	down
	C22H22N4O3	Trp-Trp	down	down
	C9H19N5O4	Arg-Ser	down	down
	C10H20N6O4	Arg-Asn	down	down
	C10H16N4O4	Thr-His	down	down
	C10H21N5O4	Arg-Thr	down	down
	C10H19N3O4	Leu-Asn	down	down
	C17H19N5O3	Trp-His	down	down
	C17H23N3O6	Glu-Phe-Ala	down	down
	C7H12N2O5	Gly-Glu	down	down
	C9H14N4O3	Ala-His	down	down
	C9H15N3O4	Pro-Asn	down	down
	C9H19N3O4	Ser-Lys	down	down
	C8H14N2O6	Ser-Glu	down	down
	C11H14N2O4	Tyr-Gly	down	down
	C10H17N3O4	Pro-Gln	down	down
	C10H19N3O4	Asn-Leu	down	down
	C10H19N3O4	Ile-Asn	down	down
	C10H19N3O4	Asn-Ile	down	down
	C10H18N2O5	Leu-Asp	down	down
	C10H21N3O4	Lys-Thr	down	down
	C11H18N4O3	Val-His	down	down
	C10H20N4O4	Lys-Asn	down	down
	C9H17N3O4S	Met-Asn	down	down
	C13H18N2O4	Phe-Thr	down	down
	C15H22N2O3	Phe-Ile	down	down
	C13H18N2O5	Thr-Tyr	down	down
	C12H25N5O3	Leu-Arg	down	down
	C10H20N6O4	Asn-Arg	down	down
	C10H19N5O5	Arg-Asp	down	down
	C14H17N3O4	Ser-Trp	down	down
	C14H18N2O5	Glu-Phe	down	down
	C16H19N3O3	Pro-Trp	down	down
	C15H18N4O3	Phe-His	down	down
	C11H21N5O5	Glu-Arg	down	down
	C16H21N3O3	Val-Trp	down	down
	C15H23N3O4	Lys-Tyr	down	down
	C16H19N3O4	Hyp-Trp	down	down
	C15H18N4O4	Tyr-His	down	down
	C15H18N4O4	His-Tyr	down	down
	C17H24N4O3	Lys-Trp	down	down
	C13H23N3O4	Gly-Pro-Leu	down	down
	C19H30N6O5	Arg-Thr-Phe	down	down
	C14H27N5O6	Asn-Thr-Lys	down	down
	C18H28N4O4S	Cys-Phe-Lys	down	down
	C21H30N8O4	His-Phe-Arg	down	down
	C17H34N6O4S	Met-Leu-Arg	down	down
	C20H21N3O3	Trp-Phe	down	down
	C15H23N3O4	Tyr-Lys	down	down
	C17H34N4O4	Val-Ile-Lys	down	down
	C15H21N5O7S	Cylindrospermopsin	down	down
	C18H23N5O5	Ala-Asn-Trp	down	down
	C15H21N3O4S1	Ala-Cys-Phe	down	down
	C19H35N5O7	Ala-Gly-Leu-Val-Ser	down	down
	C18H28N4O5	Ala-Lys-Tyr	down	down
	C16H30N6O6	Arg-Asp-Ile	down	down
	C19H30N6O5	Arg-Phe-Thr	down	down
	C16H32N6O5	Arg-Thr-Ile	down	down
	C12H22N6O6	Arg-Gly-Asp	down	down
	C14H24N4O7S1	Asn-Glu-Met	down	down
	C19H29N7O8	Asn-His-Val-Asp	down	down
	C14H22N6O6	Asn-Thr-His	down	down
	C15H18N4O4	Asn-Trp-OH	down	down
	C19H28N6O7	Asp-Arg-Tyr	down	down
	C25H45N9O10	Asp-Arg-Val-Lys-Asp	down	down
	C18H23N3O7	Asp-Pro-Tyr	down	down
	C24H35N5O10	Asp-Tyr-Glu-Lys	down	down
	C20H33N5O11	Asp-Val-Ala-Ser-Glu	down	down
	C18H26O3	Cymathere lactone	down	down
	C13H24N4O5S2	Cys-Gln-Met	down	down
	C13H23N3O6S1	Cys-Val-Glu	down	down
	C20H38N6O7	Gln-Val-Thr-Lys	down	down
	C11H21N3O4	Gln-Leu	down	down
	C27H46N8O9	Glu-Lys-Leu-Thr-His	down	down
	C24H43N5O8S	Glu-Met-Leu-Val-Ala	down	down
	C28H39N5O12	Glu-Val-Phe-Asp-Glu	down	down
	C23H32N4O10	Glu-Val-Tyr-Asp	down	down
	C13H23N3O6	Gly-Leu-Glu	down	down
	C15H20N4O5	Gly-Phe-Asn	down	down
	C15H19N3O6	Gly-Phe-Asp	down	down
	C16H23N3O4	Gly-Phe-Val	down	down
	C13H23N3O4	Gly-Pro-Ile	down	down
	C18H22N4O4	Gly-Pro-Trp	down	down
	C17H20N4O6	Gly-Trp-Asp	down	down
	C13H25N3O4	Gly-Val-Leu	down	down
	C22H35N7O9	His-Ala-Ser-Leu-Asp	down	down
	C21H38N8O6	His-Ser-Lys-Lys	down	down
	C27H42N10O6	His-Tyr-Arg-Lys	down	down
	C14H25N5O6	Ile-Asn-Asn	down	down
	C20H34N6O9	Ile-Gln-Asn-Glu	down	down
	C16H29N5O6	Ile-Gln-Gln	down	down
	C20H29N3O6	Ile-Glu-Phe	down	down
	C25H46N6O8	Ile-Gly-Lys-Glu-Leu	down	down
	C17H25N3O5	Ile-Gly-Tyr	down	down
	C17H32N4O5	Ile-Leu-Gln	down	down
	C21H41N7O6	Ile-Leu-Ser-Arg	down	down
	C18H32N4O8	Ile-Ser-Val-Asp	down	down
	C22H40N4O7	Ile-Val-Leu-Glu	down	down
	C28H40N8O8	Leu-Ala-His-Tyr-Asn	down	down
	C22H38N4O9	Leu-Glu-Ile-Glu	down	down
	C25H36N4O9	Leu-Glu-Phe-Glu	down	down
	C28H46N6O9	Leu-Thr-Ser-Lys-Tyr	down	down
	C21H30N4O5	Leu-Thr-Trp	down	down
	C13H23N3O4	Leu-Gly-Pro	down	down
	C20H35N7O9	Lys-Asn-Gln-Glu	down	down
	C30H46N6O11	Lys-Asp-Tyr-Glu-Leu	down	down
	C22H40N6O8	Lys-Gln-Ile-Glu	down	down
	C21H38N6O8	Lys-Ile-Asn-Glu	down	down
	C20H37N5O7	Lys-Leu-Ala-Glu	down	down
	C24H32N4O5	Lys-Phe-Tyr	down	down
	C26H33N5O4	Lys-Trp-Phe	down	down
	C13H25N3O5S1	Met-Val-Ser	down	down
	C15H21NO4	Metalaxyl-M	down	down
	C27H35N5O7S	Met-Enkephalin	down	down
	C27H22N2O6	Nap-Phe-OH	down	down
	C22H34N6O6	Phe-Ala-Asn-Lys	down	down
	C18H27N3O4	Phe-Ala-Ile	down	down
	C16H23N3O5	Phe-Ala-Thr	down	down
	C24H35N5O8	Phe-Asn-Ile-Glu	down	down
	C16H21N3O6	Phe-Asp-Ala	down	down
	C23H33N7O9	Phe-Asp-Arg-Asp	down	down
	C19H26N4O7	Phe-Glu-Gln	down	down
	C24H31N3O5	Phe-Ile-Tyr	down	down
	C20H29N3O6	Phe-Leu-Glu	down	down
	C23H27N3O6	Phe-Phe-Glu	down	down
	C17H15ClN2O7	Phe4Cl-Ser-OH	down	down
	C24H21ClN2O7	Phe4Cl-TyrMe-OH	down	down
	C19H19ClN2O6	Phe4Cl-Val-OH	down	down
	C13H16N2O5	Phe-Asp-OH	down	down
	C24H22N2O6	Phe-HoPhe-OH	down	down
	C15H25N3O6	Pro-Ile-Asp	down	down
	C20H29N3O5	Pro-Leu-Tyr	down	down
	C16H21N3O4	Pro-Phe-Gly	down	down
	C25H37N5O7S	Pro-Phe-Met-Thr-Gly	down	down
	C16H27N3O4	Pro-Pro-Ile	down	down
	C16H27N3O4	Pro-Pro-Leu	down	down
	C17H23N3O6	Pro-Ser-Tyr	down	down
	C19H27N3O4	Pro-Val-Phe	down	down
	C13H23N3O5	Pro-Val-Ser	down	down
	C17H27N5O11	Ser-Gln-Asp-Glu	down	down
	C20H38N6O7	Ser-Gln-Leu-Lys	down	down
	C23H35N7O8	Ser-Glu-Phe-Arg	down	down
	C16H28N4O8	Ser-Ile-Ala-Asp	down	down
	C23H34N4O8	Ser-Ile-Phe-Glu	down	down
	C21H37N5O10	Ser-Leu-Val-Ser-Asp	down	down
	C14H27N3O5	Ser-Val-Leu	down	down
	C17H25N3O5	Ser-Val-Phe	down	down
	C7H12N2O6	Ser-Asp-OH	down	down
	C7H14N2O5	Ser-Thr-OH	down	down
	C19H30N6O6	Thr-Arg-Tyr	down	down
	C19H29N3O6	Thr-Ile-Tyr	down	down
	C28H41N5O11	Thr-Phe-Asp-Glu-Ile	down	down
	C18H22N4O4	Trp-Pro-Gly	down	down
	C16H21N3O7	Tyr-Asp-Ala	down	down
	C25H39N5O8	Tyr-Asp-Ile-Lys	down	down
	C26H42N10O8	Tyr-Glu-Arg-Arg	down	down
	C24H27N5O6	Tyr-His-Tyr	down	down
	C17H25N3O5	Tyr-Leu-Gly	down	down
	C22H27N3O7	TyrMe-Lys-OH	down	down
	C21H24N2O7S	TyrMe-Met-OH	down	down
	C24H21ClN2O7	Tyr-Phe4Cl-OH	down	down
	C21H30N4O7	Val-Ala-Phe-Asp	down	down
	C24H41N7O6	Val-Ala-Val-His-Val	down	down
	C19H27N3O6	Val-Glu-Phe	down	down
	C21H34N6O7	Val-His-Leu-Asp	down	down
	C17H33N3O4	Val-Ile-Ile	down	down
	C21H37N5O8	Val-Leu-Gln-Glu	down	down
	C17H25N3O5	Val-Ser-Phe	down	down
	C30H44N8O8	Val-Tyr-Gln-His-Val	down	down
	C16H14O6	Hesperetin	down	down
	C8H10O2	2-(4-Hydroxyphenyl)ethanol	down	down
	C8H8O4	3-Hydroxy-4-methoxybenzoic acid	down	down
	C14H18O4	Trolox	down	down
	C9H8N2O2	4-(Hydroxyamino)quinoline 1-oxide	down	down
	C8H11NO	Tyramine	down	down
	C9H9NO4	Dopaquinone	down	down
	C10H12O2	Thymoquinone	down	down
	C7H8N2O2	4-Methyl-3-nitroaniline	down	down
	C9H13N	2-Phenylpropylamine	down	down
	C8H8O3	2,6-Dihydroxyacetophenone	down	down
	C16H12O5	Oroxylin A	down	down
	C23H23N3O3	3-(Dimethylamino)-N-[3-[(4-hydroxybenzoyl)amino]-4-methylphenyl]benzamide	down	down
	C17H17NO3	N-Phenylacetylphenylalanine	down	down
	C8H10O3	2,3-Dimethoxyphenol	down	down
	C19H18O3	2-Butyl-3-(4-hydroxybenzoyl)benzofuran	down	down
	C29H37NO5	Cytochalasin B	down	down
	C21H26N2O3	Rauwolscine	down	down
	C17H17ClN2O3S	Glucose isomerase from streptomyces rubiginosus	down	down
	C12H16O3	(4-tert-Butyl-phenoxy)-acetic acid	down	down
	C20H14O2	(S)-(-)-1,1'-Bi-2-naphthol	down	down
	C18H14O3	5-[4-(4-hydroxyphenyl)phenyl]benzene-1,3-diol??	down	down
	C10H11NO3	Actarit	down	down
	C23H34N2O4S	11-(Dansylamino)undecanoic acid	down	down
	C16H18O2	14-Methoxy-4,4-bisnor-4,8,11,13-podocarpatetraen-3-one	down	down
	C21H27NO5	3-(3,4-dimethoxyphenyl)-N-[2-(3,4-dimethoxyphenyl)ethyl]propanimidic acid	down	down
	C28H25NO6	3-isobutyryl-1-(2-oxo-3-(4-phenoxyphenoxy)propyl)-1H-indole-5-carboxylic acid	down	down
	C22H25NO3	4-{[(5,5,8,8-Tetramethyl-5,6,7,8-tetrahydronaphthalen-2-yl)carbonyl]amino}benzoic acid	down	down
	C20H20O7	Averantin	down	down
	C10H12N2O3S	Bentazon	down	down
	C24H25ClN2O3S	Benzenesulfonamide,N-[2-[[[3-(4-chlorophenyl)-2-propen-1-yl]methylamino]methyl]phenyl]-4-methoxy-	down	down
	C15H10F6O2	Bisphenol AF	down	down
	C21H29NO2	Butorphanol	down	down
	C14H21N3O4	Butralin	down	down
	C22H20O13	Carmine	down	down
	C21H25ClN2O3	Cetirizine	down	down
	C14H19Cl2NO2	Chlorambucil	down	down
	C17H23NO4	Convolamine	down	down
	C28H30N2O2	Darifenacin	down	down
	C22H31NO2	Desfesoterodine	down	down
	C15H19Cl2N3O	Diclobutrazol	down	down
	C12H14N2O5	Dinex	down	down
	C23H24N2O4S	Eprosartan	down	down
	C7H6O5	Gallic acid	down	down
	C18H19ClN2O2	Halofenozide	down	down
	C16H16ClN3O3S	Indapamide	down	down
	C18H24N2O4	Isoxaben	down	down
	C24H28N2O3	Ivacaftor	down	down
	C14H21N3O5	Leonurine	down	down
	C22H23ClN6O	Losartan	down	down
	C30H32Cl3NO	Lumefantrine	down	down
	C27H29N5O	N-(2-Phenylphenyl)-8-[4-(3-pyridinyl)-1-triazolyl]octanamide	down	down
	C26H28N4O2	N-[2-(4-Oxo-1-phenyl-1,3,8-triazaspiro[4.5]decan-8-yl)ethyl]naphthalene-2-carboxamide	down	down
	C12H12N4O3S	N-Acetylsulfadiazine	down	down
	C18H23NO	Orphenadrine	down	down
	C19H14F3N3O3	Ostarine	down	down
	C20H19Cl2NO2	Oxaziclomefone	down	down
	C19H20N2O2	Phenylbutazone	down	down
	C23H31NO2	Proadifen	down	down
	C12H17NO2	Promecarb	down	down
	C22H28N2O4	rac-2-Despiperidyl-2-aminorepaglinide	down	down
	C21H27NO5	Spirotetramat	down	down
	C20H17FO4S	Sulindac sulfone	down	down
	C16H22ClN3O	Tebuconazole	down	down
	C18H24ClN3O	Tebufenpyrad	down	down
	C20H19F3N2O4	Trifloxystrobin	down	down
	C18H16O7	Usnic acid	down	down
	C14H20O4	2,3-Dimethoxy-5-methyl-6-(3-methylbut-2-enyl)benzene-1,4-diol	down	down
	C32H46N2O8	Anthranoyllycoctonine	down	down
	C20H23NO8S	3-(3,4-dimethoxyphenyl)-N-{2-[3-methoxy-4-(sulfooxy)phenyl]ethyl}prop-2-enimidic acid	down	down
	C15H17N5O6S	Tribenuron-methyl	down	down
	C18H27NO2	Dyclonine	down	down
	C16H24O8	1-Hydroxy-1-(4-methoxyphenyl)propan-2-yl hexopyranoside	down	down
	C16H16O7	1-Naphthyl glucuronide	down	down
	C12H14O7	Phenyl glucuronide	down	down
	C8H7NO3	2-Hydroxy-3,4-dihydro-2H-1,4-benzoxazin-3-one	down	down
	C27H34ClNO2S	3-[3-tert-Butylthio-1-(4-chlorobenzyl)-5-isopropyl-1H-indol-2-yl]-2,2-dimethylpropionic acid,sodium salt hydrate	down	down
	C11H13NO	5-(2-Aminopropyl)benzofuran	down	down
	C22H22N2O7	5a,6-Anhydrotetracycline	down	down
	C22H26O7	6-Hydroxy-9,9-dimethyl-5-(3-methyl-1-oxobutyl)-1-propyl-3H,9H-[1,2]-dioxolo[3',4':4,5]furo[2,3-f][1]benzopyran-3-one	down	down
	C17H16O3	Eugenyl benzoate	down	down
	C16H24NO5	Sinapine	down	down
	C8H9NO	(Z)-Phenylacetaldehyde oxime	down	down
	C20H25NO4	6Naltrexol	down	down
	C16H24FNO	7-(Dipropylamino)-4-fluoro-5,6,7,8-tetrahydronaphthalen-1-ol	down	down
	C16H16O2	Dimethylstilbestrol	down	down
	C33H42O5	Hypercalin B	down	down
	C20H14O6	Tetracenomycin B1	down	down
	C9H8N2S	4-phenyl-5-methyl-1,2,3-Thiadiazole	down	down
	C18H23NO3	Isoxsuprine	down	down
	C21H25ClN2O3	Levocetirizine	down	down
	C20H22O6	Matairesinol	down	down
	C7H6O4	2,5-Dihydroxybenzoic acid	down	down
	C8H8O4	3,4-Dihydroxybenzeneacetic Acid	down	down
	C8H8O3	P–Hydroxyphenyl Acetic Acid	down	down
	C7H6O3	4-Hydroxybenzoic Acid	down	down
	C9H8O3	P-Coumaric Acid	down	down
	C8H7NO3	2-(Formylamino)Benzoic Acid	down	down
	C10H10O4	Acetylvanillin	down	down
	C9H12O2	4-Ethyl-2-methoxyphenol	down	down
	C15H10O4	5,6-Dihydroxyflavone	down	down
	C17H26O4	Gingerol	down	down
	C19H29NO3	Homocapsaicin	down	down
	C19H18N2O4S	Mitoglitazone	down	down
	C17H25NO3	Norcapsaicin	down	down
	C14H16ClN3O2	Triadimefon	down	down
	C22H26O11	Agnuside	down	down
	C19H31NO3	Homodihydrocapsaicin I	down	down
	C6H6O	Phenol	down	down
	C24H40O4	Isochodeoxycholic acid	down	down
	C5H10O5	L-lyxose	down	down
	C6H12O3	6-hydroxyhexanoic Acid	down	down
	C14H25NO11	N-acetyl-D-Lactosamine	down	down
	C6H13O9P	D-Glucose 6-Phosphate	down	down
	C6H11Na2O9P	D-Fructose 6-Phosphate-Disodium Salt	down	down
	C5H11O8P	Ribulose-5-Phosphate	down	down
	C5H11O7P	2-Deoxyribose 1-Phosphate	down	down
	C8H16NO9P	N-Acetylglucosamine 1-Phosphate	down	down
	C5H11O8P	D-Xylulose 5-phosphate	down	down
	C6H13O9P	D-Mannose 6-phosphate	down	down
	C5H11O8P	D-Arabinose 5-phosphate	down	down
	C7H14O8	Gluceptate	down	down
	C10H18N2O5	2,4-diacetamino-2,4,6-triphenoxy-D-mannopyranose	down	down
	C7H14O7	Sedoheptulose	down	down
	C18H32O16	Isomaltotriose	down	down
	C18H32O16	Dextrin	down	down
	C12H22O11	alpha-D-Glucopyranoside,-beta-D-fructofuranosyl	down	down
	C6H5NO3	6-Hydroxynicotinic Acid	down	down
	C7H7NO2	Trigonelline	down	down
	C7H7NO2	Methyl-Nicotinate	down	down
	C12H17N4OS+	Thiamine	down	down
	C17H21N4O9P	Flavin Single Nucleotide(FMN)	down	down
	C12H21NO4	Carnitine C5:1	down	down
	C10H20O2	FFA(10:0)	down	down
	C14H26O4	Tetradecanedioic acid	down	down
	C16H30O4	Hexadecanedioic acid	down	down
	C12H24O3	12-Hydroxydodecanoic acid	down	down
	C12H22O4	Dodecanedioic Acid	down	down
	C18H34O2	Vaccenic acid	down	down
	C16H30O5	xi-8-Hydroxyhexadecanedioic acid	down	down
	C16H30O4	2,3-Dihydroxycyclopentaneundecanoic acid	down	down
	C17H30O3	12(S)-hydroxy-16-Heptadecynoic Acid	down	down
	C23H29F3O6	15(S)-Fluprostenol	down	down
	C9H14O2	Methyl 2-octynoate	down	down
	C11H20O6	Prenyl glucoside	down	down
	C20H32O5	PGF3α	down	down
	C18H30O4	9(S)-HpOTrE	down	down
	C18H32O4	(±)13-HpODE	down	down
	C20H32O4	(±)5(6)-DiHETE	down	down
	C18H32O5	(10E,15Z)-9,12,13-Trihydroxyoctadeca-10,15-dienoic acid	down	down
	C13H26O3	10-Propoxydecanoic acid	down	down
	C20H30O3	12(R)-HEPE	down	down
	C14H28O3	14-Hydroxymyristic acid	down	down
	C25H36O2S	5Z,8Z,11Z,14Z-Eicosatetraenoic acid,3-theinylmethyl ester	down	down
	C12H20O3	7-Oxo-11-dodecenoic acid	down	down
	C12H20O3	12-Oxo-9(Z)-dodecenoic acid	down	down
	C15H12O6	3,4,2',4',6'-Pentahydroxychalcone	down	down
	C15H12O4	Isoliquiritigenin	down	down
	C19H27NO3	Nateglinide	down	down
	C17H14O3	7-Methoxy-2-Methylisoflavone	down	down
	C20H18O8	Irisflorentin	down	down
	C15H12O5	METHYLNORLICHEXANTHONE	down	down
	C21H40O4	MG(0:0/18:1(9Z)/0:0)	down	down
	C21H40O4	MG(18:1(9Z)/0:0/0:0)	down	down
	C7H8N2O2	3-pyrimidin-2-yl-propionic acid	down	down
	C4H7NO	2-Pyrrolidinone	down	down
	C5H6O	2-Methylfuran	down	down
	C9H7NO	Hydroxyquinoline	down	down
	C7H8N4O2	Theophylline	down	down
	C6H10N6	Cyromazine	down	down
	C6H10N2O2	Ectoine	down	down
	C23H26N2O4	Brucine	down	down
	C18H24ClN3O	Ipconazole	down	down
	C15H14N4O2S	Sulfaphenazole	down	down
	C23H24O8	Wortmannin	down	down
	C18H26ClN3	Chloroquine	down	down
	C18H13ClFN3	Midazolam	down	down
	C24H39N5O6	Syringolin A	down	down
	C25H27FN4O3	Cediranib	down	down
	C21H27NO4	DL-Laudanosine	down	down
	C12H8N2	1,10-Phenanthroline	down	down
	C26H34O7	1H-Pyrano[3',4'	down	down
	C14H12N2O2	5-ethyl-2-nitro-9h-carbazole	down	down
	C10H18O	6,8-Epoxy-p-menthane	down	down
	C12H18O4	Allixin	down	down
	C22H20O7	Artonin L	down	down
	C33H40N4	bis(7)-Tacrine	down	down
	C19H25NO4	Bucharaine	down	down
	C19H20FN3O3	Danofloxacin	down	down
	C16H22ClN3	Desethylchloroquine	down	down
	C5H7N3O2	Dimetridazole	down	down
	C23H25N5O5	Doxazosin	down	down
	C17H14N2	Ellipticine	down	down
	C21H23ClFN3O	Flurazepam	down	down
	C22H19N5O	Galunisertib	down	down
	C19H22FN3O4	Gatifloxacin	down	down
	C14H16N4	Imiquimod	down	down
	C24H28N2O3	Indacaterol	down	down
	C14H15N3O2	Indolmycin	down	down
	C22H23N5O2	Isoroquefortine C	down	down
	C21H22ClNO	JWH 203 4-chlorophenyl isomer	down	down
	C13H17N3O4S	Metamizole	down	down
	C21H23N3O2	Panobinostat	down	down
	C18H28O3S	Piperonyl sulfoxide	down	down
	C27H23N5O4	Pranlukast	down	down
	C12H18N2O3	Secobarbital	down	down
	C25H22N4O8	Streptonigrin	down	down
	C16H23N5O	Tegaserod	down	down
	C38H40N2O9	Tejedine	down	down
	C21H26N2OS2	Thioridazine 5-sulfoxide	down	down
	C11H12N2O2S	Zileuton	down	down
	C16H18O2	1-(4-methoxyphenyl)-3-phenylpropan-1-ol	down	down
	C30H35NO10	Aklavin	down	down
	C10H14N2O4	Carbidopa	down	down
	C17H18O3	cis-Trismethoxyresveratrol	down	down
	C18H22N2O5	coumarin-SAHA	down	down
	C13H18O2	Dexibuprofen	down	down
	C16H18O10	Fraxin	down	down
	C11H10O5	Isofraxidin	down	down
	C14H20N4O2	p-Coumaroylagmatine	down	down
	C21H24O10	Phlorizin	down	down
	C23H27N3O7	4-Epiminocycline	down	down
	C19H29NO4	Ankorine	down	down
	C19H26N2O	Astrophylline	down	down
	C26H32O7	Kurarinol	down	down
	C16H19NO3	Lunacrine	down	down
	C22H33NO2	Paravallarine	down	down
	C22H33NO8	Parsonsine	down	down
	C21H20O9	Daidzin	down	down
	C22H19N3O4	Tadalafil	down	down
	C10H9NO	Indoleacetaldehyde	down	down
	C9H7NO2	Indole-2-Carboxylic Acid	down	down
	C11H11NO2	Methyl Indole-3-Acetate	down	down
	C8H7N	Indole	down	down
	C10H9NO	1-acetylindole	down	down
	C10H9NO2	Indole-3-Acetic Acid	down	down
	C24H31FN2O	N-(Adamantan-1-yl)-1-(5-fluoropentyl)-1H-indole-3-carboxamide	down	down
	C6H5NO3	3-Hydroxypicolinic acid	down	down
	C7H8N2O2	1,4-Dihydro-1-Methyl-4-Oxo-3-Pyridinecarboxamide	down	down
	C9H11N5O3	Biopterin	down	down
	C6H4N4O2	2,4-Dihydroxypteridine	down	down
	C7H8N2O2	N'-Methyl-2-pyridone-5-carboxamide	down	down
	C13H16N2O3	6-Hydroxymelatonin	down	down
	C21H30O4	21-Deoxycortisol	down	down
	C13H16N2O3	2-Hydroxymelatonin	down	down
	C23H29F3O6	(+)-Fluprostenol	down	down
	C22H28O6	16-phenoxy tetranor Prostaglandin E2	down	down
	C24H32O8	17beta-Estradiol 3-(beta-D-glucuronide)	down	down
	C25H36O8	Testosterone glucuronide	down	down
	C18H30O5	Dinorprostaglandin E1	down	down
	C22H29KO4	Potassium canrenoate	down	down
	C21H26O5	Prednisone	down	down
	C20H32O6	Prostaglandin G2	down	down
	C21H32N2O	Stanozolol	down	down
	C21H27FO6	Triamcinolone	down	down
	C15H26O4	(10S)-Juvenile hormone III acid diol	down	down
	C21H34O5	15-cyclohexyl pentanor PGF2	down	down
	C26H37NO5	16-phenoxy tetranor PGF2 cyclopropyl methyl amide	down	down
	C23H29F3O6	5-trans Fluprostenol	down	down
	C23H32O5	8-iso-17-phenyl trinor Prostaglandin F2	down	down
	C15H24O3	Juvenile hormone III acid	down	down
	C21H34O5S	Pregnanolone?Sulphate	down	down
	C22H24O7	Aschantin	down	down
	C22H26O7	Clusin	down	down
	C20H18O8	Dehydrodiferulic dilactone	down	down
	C22H24O7	Isoyatein	down	down
	C23H30O8	Myristicanol A	down	down
	C22H28O5	Veraguensin	down	down
	C21H20O8	alpha-Peltatin	down	down
	C9H12N2O5	2'-Deoxyuridine	down	down
	C6H7N5O	7-Methylguanine	down	down
	C6H5N5O2	2-Amino-4,6-pteridinediol	down	down
	C10H13N5	N6-isopentene adenine	down	down
	C10H15N2O8P	Thymidine-5'-phosphate (dTMP)	down	down
	C10H13N5O4	3-Deoxyguanosine	down	down
	C7H8N4O2	Theobromine	down	down
	C7H8N4O2	1,7-Dimethylxanthine	down	down
	C5H5N5O	2-Hydroxy-6-Aminopurine	down	down
	C10H14N2O6	5-Methyluridine	down	down
	C6H6N4O2	7-Methylxanthine	down	down
	C10H13N5O5	Guanosine	down	down
	C10H14N2O5	Thymidine	down	down
	C11H15N2O8P	Β-Nicotinamide Mononucleotide	down	down
	C12H17N5O5	2-(Dimethylamino)Guanosine	down	down
	C11H15N5O5	2-Methylguanosine	down	down
	C5H5N5S	Thioguanine	down	down
	C9H11N2Na2O9P	3'-UMP	down	down
	C6H7N5	3-Methyladenine	down	down
	C5H4N4O2	Oxypurinol	down	down
	C5H5N5O	Guanine	down	down
	C11H14N4O5	1-Methylinosine	down	down
	C10H15N3O5	2'-O-methylcytidine	down	down
	C11H15N5O5	2'-O-Methylguanosine	down	down
	C12H17N5O5	N6-(2-Hydroxyethyl)adenosine	down	down
	C15H21N5O4	N6-Isopentenyladenosine	down	down
	C10H11ClN4O4	6-Chloropurine Nucleoside	down	down
	C6H7N3O	6-aminonicotinamide	down	down
	C10H13N5O4	Deoxyguanosine	down	down
	C10H13N4O8P	Inosine 5'-monophosphate	down	down
	C9H13N2O8P	2'-Deoxyuridine 5'-monophosphate	down	down
	C8H15N2O9P	5'-Phosphoribosyl-N-formylglycinamide	down	down
	C9H15N4O8P	AICA ribonucleotide	down	down
	C15H21N5O5	Zeatin riboside	down	down
	C10H13N5O4	Vidarabine	down	down
	C15H22N5O16P3	2'-Phospho-cyclic ADP-ribose	down	down
	C10H14N2O5	1-[(2R,4S,5R)-4-hydroxy-5-(hydroxymethyl)oxolan-2-yl]-5-(tritiomethyl)pyrimidine-2,4-dione	down	down
	C5H8O5	Citramalic Acid	down	down
	C4H8O3	2-Hydroxybutanoic Acid	down	down
	C5H8O4	2-Methylsuccinic Acid	down	down
	C6H10O4	Adipic Acid	down	down
	C5H8O4	Glutaric Acid	down	down
	C9H9NO3	Hippuric Acid	down	down
	C3H4O4	Malonic acid	down	down
	C8H8O3	Mandelic Acid	down	down
	C5H5NO2	Pyrrole-2-Carboxylic Acid	down	down
	C10H18O4	Sebacate	down	down
	C8H14O4	Subericacid	down	down
	C5H8O4	Ethylmalonate	down	down
	C8H8O4	3-Hydroxymandelate	down	down
	C5H8O5	3-Hydroxyglutaric acid	down	down
	C7H8O5	3-Dehydroshikimate	down	down
	C5H4N4O3	Uric acid	down	down
	C8H8O3	3-Hydroxyphenylacetic acid	down	down
	C5H8O5	2-Hydroxyglutaric acid	down	down
	C4H7NO4	Iminodiacetic acid	down	down
	C6H12O3	2-ethyl-2-hydroxybutyric acid	down	down
	C7H13NO2	1-Aminocyclohexanecarboxylic acid	down	down
	C5H10O3	2-Hydroxy-2-Methyl Butyric acid	down	down
	C7H6O4	2,3-Dihydroxybenzoic acid	down	down
	C6H10O4	2-Methylglutaric Acid	down	down
	C7H6O3	3-Hydroxybenzoic Acid	down	down
	C8H17NO2	8-Aminooctanoic Acid	down	down
	C10H18O3	10-Hydroxy-2-Decenoic Acid	down	down
	C8H8O3	(R)-(-)-Mandelic acid	down	down
	C4H8O3	3-Hydroxybutanoic acid	down	down
	C5H8O4	Dimethylmalonic acid	down	down
	C18H34O4	Octadecanedioic acid	down	down
	C15H14O4	Rhapontigenin	down	down
	C12H20O4	Traumatic acid	down	down
	C10H10O4	Ferulic acid	down	down
	C25H24O12	1,3-Dicaffeoylquinic acid	down	down
	C7H6O4	3,5-Dihydroxybenzoic acid	down	down
	C10H12O4	Hydroferulic acid	down	down
	C2H4O5S	Sulfoacetic acid	down	down
	C7H10O7	2-methyl citric acid	down	down
	C5H8O5	α-Hydroxyglutaric Acid (sodium salt)	down	down
	C7H10O7	(±)-Homocitric acid	down	down
	C5H10O3	2-Hydroxy-3-Methyl Butanoic Acid	down	down
	C9H9NO3	4-Acetylaminobenzoic acid	down	down
	C4H8O3	(R)-2-Hydroxybutyric acid	down	down
	C12H14O5	3,4,5-Trimethoxycinnamic Acid	down	down
	C6H11NO3	4-Acetamidobutyric Acid	down	down
	C7H15NO2	3-Carboxypropyltrimethylammonium	down	down
	C13H12O9	Caftaric acid	down	down
	C12H16O5	3-(3,4,5-trimethoxyphenyl)propionic acid	down	down
	C2H7O4P	(2-Hydroxyethyl)phosphonic acid	down	down
	C24H32O8	17-beta-Estradiol glucuronide	down	down
	C20H32O4	5,12-dihydroxy-6,8,10,14-eicosatetraenoic acid	down	down
	C9H16O3	9-Oxononanoic acid	down	down
	C15H24O4	Acoric acid	down	down
	C25H30O4	Bixin	down	down
	C15H22O3	Hydroxyvalerenic acid	down	down
	C10H20O3	3-Hydroxycapric acid	down	down
	C14H25NO5S	4-hydroxy Nonenal Mercapturic Acid	down	down
	C15H29NO2S	(4R)-2-Undecyl-1,3-thiazolidine-4-carboxylic acid	down	down
	C5H11NO4S	Acamprosate	down	down
	C21H37NO5	Tumonoic Acid F	down	down
	C20H37N3O13	Hygromycin B	down	down
	C14H15NO4	1H-Pyrrole-3-carboxylic acid,2,5-dihydro-4-hydroxy-5-oxo-1-(phenylmethyl)-,ethyl ester	down	down
	C14H22O4	3-Furancarboxylic acid,tetrahydro-4-methylene-2-octyl-5-oxo-,(2R,3S)-	down	down
	C10H16O4	5-Pentyltetrahydro-2-oxo-3-furancarboxylic acid	down	down
	C14H17N5O3	Pipemidic acid	down	down
	C17H16O8S	[4-(5,7-dihydroxy-6,8-dimethyl-4-oxo-3,4-dihydro-2H-1-benzopyran-2-yl)phenyl]oxidanesulfonic acid	down	down
	C16H14O7	Lecanoric Acid	down	down
	C13H24NO11P	Salbostatin 6'-phosphate	down	down
	C18H14O8	Psoromic Acid	down	down
	C3H5O6P	Phosphoenolpyruvate	down	down
	C3H8NO5P	2-Amino-3-phosphonopropionic acid	down	down
	C22H30FO8P	Dexamethasone phosphate	down	down
	CH4O3S	Methanesulfonic acid	down	down
	C2H6O4S	Isethionic acid	down	down
	C8H12NO7P	Pyridoxal 5-phosphate monohydrate	down	down
	C10H16O	Piperitone	down	down
	C22H28Cl2O4	Mometasone	down	down
	C8H17NO2	Pregabalin	down	down
	C23H32N2O5	Ramipril	down	down
	C30H26O10	Chaetochromin	down	down
	C22H30F2O5	Prosta-5,13-dien-18-yn-1-oic acid,6,9-epoxy-7,7-difluoro-11,15- dihydroxy-16,20-dimethyl-,(5Z,9R,11R,13E,15S,16S)-	down	down
	C12H22O11	D-Turanose	down	down
	C5H9NO	2-Hydroxy-2-methylbutanenitrile	down	down
	CH4N2O2	Hydroxyurea	down	down
	C19H26O4	[8]-Dehydrogingerdione	down	down
	C4H3ClHgO	2-Furylmercury chloride	down	down
	C21H32O6S	3-hydroxy-20-oxopregn-5-en-17-yl sulfate	down	down
	C18H21F3O5	7-[2-TRIFLUOROMETHYL-4-(2-HYDROXYPHENYL)-1,3-DIOXAN-cis-5-YL]-HEPT-5Z-ENOIC ACID	down	down
	C18H31N5O11	GalNAc1-4GlcNAcSp	down	down
	C11H12N2O3	(2S)-2-azaniumyl-3-(5-hydroxy-1H-indol-3-yl)propanoate	down	down
	C17H24O3	[6]-Shogaol	down	down
	C18H37NO2	3-Dehydrosphinganine	down	down
	C18H37NO2	Sphingosine	down	down
	C29H35NO2	Mifepristone	down	down
	C15H22O3	Xanthoxin	down	down
	C32H50O13	Steviobioside	down	down
	C10H12N2	Tryptamine	down	down
	C12H14N2O2	N-Acetyl-5-Hydroxytryptamine	down	down

## Sheet: Table S3.3
	Table S3.3 The metabolites expressed higher in the hemolymph of NLQ and OLQ than in the hemolymph of NEQ
	Formula	Compounds	NLQ vs. NEQ	OLQ vs. NEQ
	C15H24O4	1-(3-Furanyl)-6,7-dihydroxy-4,8-dimethyl-1-nonanone	up	up
	C6H17N3	Caldine	up	up
	C4H12NO4P	Phosphodimethylethanolamine	up	up
	C18H39N	Octadecylamine	up	up
	C30H39NO3	N-(4-Methyl-2-oxochromen-7-yl)icosa-5,8,11,14-tetraenamide	up	up
	C15H22O2	Polygodial	up	up
	C15H24O3	Kikkanol E	up	up
	C4H6O4	D-Erythronolactone	up	up
	C27H44O4	3beta,7alpha-Dihydroxy-5-cholestenoate	up	up
	C24H46O2	10,12-Tetracosanedione	up	up
	C32H41N5O5	alpha-Ergocryptine	up	up
	C20H33N3	Panamine	up	up
	C13H16N2O4	Phenylacetyl-L-Glutamine	up	up
	C11H19NO10	N-ethylene glycol neuraminic acid	up	up
	C13H17NO4	Ethyl N-acetyl-L-tyrosinate	up	up
	C4H9NO2	γ-Aminobutyric Acid	up	up
	C3H7NO2S	L-Cysteine	up	up
	C8H14N2O5	Ala-Glu	up	up
	C9H19N5O3	Ala-Arg	up	up
	C10H20N4O4	Lys-Asn	up	up
	C29H41F2N5O	Maraviroc	up	up
	C11H21N3O5	Glu-Lys	up	up
	C14H28N4O5S1	Met-Ser-Lys	up	up
	C15H28N6O5	Pro-Thr-Arg	up	up
	C21H31N5O5	Trp-Thr-Lys	up	up
	C24H42N6O10	Ala-Asp-Leu-Glu-Lys	up	up
	C20H31N7O5	Arg-Phe-Gln	up	up
	C13H24N6O4	Arg-Pro-Gly	up	up
	C20H37N9O8	Asp-Arg-Asn-Lys	up	up
	C11H17N3O9	Asp-Asp-Ser	up	up
	C14H22N4O9	Asp-Gln-Glu	up	up
	C24H34N6O11S	Gln-Asp-Cys-Tyr-Ser	up	up
	C27H41N7O11	Glu-Lys-Tyr-Ser-Asn	up	up
	C25H39N7O7	Ile-Asp-Phe-Arg	up	up
	C20H35N5O8	Ile-Leu-Asn-Asp	up	up
	C25H36N4O9	Leu-Glu-Phe-Glu	up	up
	C21H39N9O8	Lys-Asn-Arg-Glu	up	up
	C22H33N5O4	Lys-Trp-Val	up	up
	C26H39N9O5	Phe-Val-His-Arg	up	up
	C18H20N2O3	Phe-Phe-OH	up	up
	C15H28N6O5	Pro-Arg-Thr	up	up
	C21H35N5O9	Pro-Asp-Thr-Gly-Ile	up	up
	C24H41N7O9	Pro-Glu-Ala-Gln-Lys	up	up
	C16H27N3O6	Pro-Ile-Glu	up	up
	C16H27N3O4	Pro-Pro-Ile	up	up
	C22H35N5O6	Thr-Ala-Phe-Lys	up	up
	C24H42N6O10	Thr-Pro-Thr-Glu-Lys	up	up
	C22H41N5O8	Thr-Thr-Gly-Leu-Ile	up	up
	C10H20N2O4	Thr-Ile-OH	up	up
	C22H25N3O7	Tyr-Phe-Asp	up	up
	C15H14O4	1-(2,4-Dihydroxyphenyl)-2-(4-hydroxyphenyl)propan-1-one	up	up
	C11H13NO5	2-{[(3,5-dimethoxyphenyl)(hydroxy)methylidene]amino}acetic acid	up	up
	C26H19F3N4O	2-amino-N-(4-(5-(phenanthren-2-yl)-3-(trifluoromethyl)-1H-pyrazol-1-yl)phenyl)acetamide	up	up
	C29H41NO4	Buprenorphine	up	up
	C26H37NO3	Fesoterodine	up	up
	C22H22O9	Ketoprofen glucuronide	up	up
	C19H20N2O2	Phenylbutazone	up	up
	C20H25N3O7S	(1R)-Hydroxy-(2R)-glutathionyl-1,2-dihydronaphthalene	up	up
	C16H24O8	1-Hydroxy-1-(4-methoxyphenyl)propan-2-yl hexopyranoside	up	up
	C20H30O10	Phenethyl rutinoside	up	up
	C15H12O6	Maesopsin	up	up
	C12H6Cl2NNaO2	2,6-Dichlorophenolindophenol sodium salt	up	up
	C12H9NO	4-Nitrosobiphenyl	up	up
	C17H17NO4	Benzyloxyphenylisoserine Methylester	up	up
	C8H8O3	Phenoxyacetic acid	up	up
	C8H8O3	4-Hydroxy-3-methoxybenzaldehyde	up	up
	C18H29NO3	Betaxolol	up	up
	C12H23O14P	Sucrose 6′-monophosphate	up	up
	C12H18O11	2-O-α-D-glucopyranosyl-L-ascorbic acid	up	up
	C18H32O16	Isomaltotriose	up	up
	C18H32O16	Dextrin	up	up
	C15H18O8	p-Coumaroyl-D-glucose	up	up
	C10H18N2O3	Dethiobiotin	up	up
	C21H28O2	(E)-Guggulsterone	up	up
	C26H51NO4	Carnitine C19:0	up	up
	C24H47NO4	Carnitine C17:0	up	up
	C11H21NO5	(R)-3-hydroxybutyrylcarnitine	up	up
	C20H34O6	6-keto-PGF1α	up	up
	C18H34O5	9(S),12(S),13(S)-TriHOME	up	up
	C18H33NO4	9-Nitrooleic acid	up	up
	C21H42O4	Glyceryl monostearate	up	up
	C18H36O4	MG(15:0/0:0/0:0)	up	up
	C28H52NO7P	LPC(0:0/20:3)	up	up
	C28H52NO7P	LPC(20:3/0:0)	up	up
	C24H48NO7P	LPC(16:1/0:0)	up	up
	C24H48NO7P	LPC(0:0/16:1)	up	up
	C24H50NO6P	LPC(O-16:1/0:0)	up	up
	C25H46NO7P	LPE(0:0/20:3)	up	up
	C25H46NO7P	LPE(20:3/0:0)	up	up
	C23H42NO7P	LPE(0:0/18:3)	up	up
	C23H42NO7P	LPE(18:3/0:0)	up	up
	C21H42NO7P	LPE(0:0/16:1)	up	up
	C21H42NO7P	LPE(16:1/0:0)	up	up
	C23H47O7P	1-eicosanoyl-glycero-3-phosphate	up	up
	C26H52NO8P	1-O-Palmitoyl-2-O-acetyl-sn-glycero-3-phosphorylcholine	up	up
	C22H46NO7P	1-Heptadecanoylglycerophosphoethanolamine	up	up
	C5H4N2O2	Pyrimidine-4-carboxylic acid sodium salt	up	up
	C36H72O4S2Sn	Dioctyltin isooctylthioglycolate	up	up
	C24H40N8O4	Dipyridamole	up	up
	C26H43N7O2	7-[3-(Dimethylamino)propoxy]-6-Methoxy-2-(4-Methyl-1,4-Diazepan-1-Yl)-N-(1-Methylpiperidin-4-Yl)quinazolin-4-Amine	up	up
	C19H25NO4	Bucharaine	up	up
	C13H20O3	Epoxyeremopetasinorol	up	up
	C19H18O11	Mangiferin	up	up
	C9H12ClN5O	Moxonidine	up	up
	C16H14O4	Cardamonin	up	up
	C15H10O6	Datiscetin	up	up
	C29H39N3O8	N1,N8-Bis(sinapoyl)spermidine	up	up
	C15H14N2O6S2Na2	Ticarcillin disodium	up	up
	C21H20O9	Daidzin	up	up
	C21H22O10	Prunin	up	up
	C9H13NO3	Epinephrine	up	up
	C16H26O5	13,14-dihydro-15-keto-tetranor Prostaglandin D2	up	up
	C26H37NO4	17-phenyl trinor Prostaglandin F2 cyclopropyl amide	up	up
	C21H20O8	4'-Demethylepipodophyllotoxin	up	up
	C9H14N3O7P	2'-Deoxycytidine-5'-Monophosphate	up	up
	C10H12N4O5	Inosine	up	up
	C4H4N2O2	Uracil	up	up
	C9H14N3O8P	Cytidine 3'-monophosphate	up	up
	C6H8O5	Oxoadipic Acid	up	up
	C4H8N2O3	3-Ureidopropionate	up	up
	C6H10O4	3-Methylglutaric acid	up	up
	C16H32O5	Aleuritic Acid	up	up
	C6H8O6	Tricarballylic acid	up	up
	C10H15NO4	Kainic acid	up	up
	C15H22O3	Hydroxyvalerenic acid	up	up
	C10H19NO3	2-Acetamidooctanoic acid	up	up
	C7H10O6	3-Dehydroquinic acid	up	up
	C16H26N2O5S	Cilastatin	up	up
	C16H14O7	Lecanoric Acid	up	up
	C21H46NO4P	Miltefosine	up	up
	C5H13NO4S	Choline sulfate	up	up
	C6H13NO4S	Morpholine ethanesulfonic acid	up	up
	C26H43NO8S	Glycochenodeoxycholic acid 7-sulfate	up	up
	C9H16NNaO5	D-Pantothenate Sodium	up	up
	C14H23ClN2O	Lidocaine hydrochloride	up	up
	C8H14O	2,5-Octadien-1-ol	up	up
	C12H25NaO4S	Sodium dodecyl sulfate	up	up
	C24H41N5O15	GalNAc1-4[Fuc1-3]GlcNAcSp	up	up
	C5H9N5O	2-amino-6-(ethylamino)-1H-1,3,5-triazin-4-one	up	up
	C54H101NO13	Galabiosylceramide(d18:1/24:1(15Z))	up	up
	C34H67NO3	N-Palmitoylsphingosine	up	up
	C15H20O3	Parthenolide	up	up
	C31H48O6	Pokeberrygenin	up	up
	C28H39NO4	Sambutoxin	up	up

## Sheet: Table S3.4
	Table S3.4 The down-regulated metabolites showed a lower expression level in the hemolymph of NLQ and OLQ compared to those in NEQ
	Formula	Compounds	NLQ vs. NEQ	OLQ vs. NEQ
	C26H32O9	Terretonin	down	down
	C15H22O4	Sporol	down	down
	C18H37NO2	(E)-2-aminooctadec-4-ene-1,3-diol	down	down
	C7H15Cl2N2O4P	Carboxyphosphamide	down	down
	C4H9N	3-Buten-1-amine	down	down
	C8H11NO2	Dopamine	down	down
	C5H14N2	1,5-Diaminopentane	down	down
	C7H15NO2	Acetylcholine	down	down
	C9H14O2	4-Oxo-2-nonenal	down	down
	C4H10O4S	Diethyl sulfate	down	down
	C5H8O4	Ethyl hydrogen malonate	down	down
	C16H21NO5	Convoline	down	down
	C19H28O5S	Dehydroepiandrosterone sulfate	down	down
	C14H26O4	Diethyl sebacate	down	down
	C24H32O4	Ethynodiol diacetate	down	down
	C18H29NO4	N-3-Oxotetradec-7Z-enoyl-L-homoserine lactone	down	down
	C18H33NO3	N-Tetradecanoyl-L-homoserine lactone	down	down
	C28H24N2O6	HoPhe-Nap-OH	down	down
	C22H23NO4	JWH 250 N-(5-carboxyxypentyl) metabolite	down	down
	C9H11NO2	L-beta-Phenylalanine	down	down
	C39H58O4	Coenzyme Q6	down	down
	C19H25NO4	4-Hydroxy-3-[1-(5-hydroxy-2,6,6-trimethyltetrahydro-2H-pyran-2-yl)ethyl]-2(1H)-quinolinone	down	down
	C25H26N4O4	7-Nitro-10-octyl-3-phenyl-pyrimido[4,5-b]quinoline-2,4(3H,10H)-dione	down	down
	C18H21FN2O	1-[1-(4-Fluorophenyl)-2,5-dimethyl-1H-pyrrol-3-yl]-2-(pyrrolidin-1-yl)ethan-1-one	down	down
	C23H24O7	Garcimangosone C	down	down
	C19H18ClNO4	Isogravacridonechlorine	down	down
	C24H36O3	Nabilone	down	down
	C19H20O3	1,7-Bis(4-hydroxyphenyl)-4-hepten-3-one	down	down
	C20H24O4	1,7-Bis(4-hydroxyphenyl)-5-methoxyheptan-3-one	down	down
	C26H28O13	5,7-Dihydroxy-2-phenyl-6-[3,4,5-trihydroxy-6-(hydroxymethyl)oxan-2-yl]-8-(3,4,5-trihydroxyoxan-2-yl)chromen-4-one	down	down
	C18H15ClO8	7-chloro-2-(3,4-dimethoxyphenyl)-3,5,8-trihydroxy-6-methoxy-4H-chromen-4-one	down	down
	C13H10O5	Coriandrone C	down	down
	C3H8NO5P	3-Amino-2-oxopropyl phosphate	down	down
	C17H20O	Dehydrofalcarinone	down	down
	C24H31FO5	Descinolone acetonide	down	down
	C31H24O12	Kolaflavanone	down	down
	C9H16O2	gamma-Nonalactone	down	down
	C14H20NO4+	Caffeoylcholine	down	down
	C21H18NO4	Chelerythrine	down	down
	C21H25NO4	Rotundine	down	down
	C16H17N3O	Ergine	down	down
	C19H23NO3	6-O-Methylcodeine	down	down
	C6H10O5	3-Hydroxy-3-Methylpentane-1,5-Dioic Acid	down	down
	C9H8O4	4-Hydroxyphenylpyruvic Acid	down	down
	C8H15NO3	N-Acetyl-L-Leucine	down	down
	C11H13NO4	N-Acetyl-L-Tyrosine	down	down
	C10H11NO3	N-Phenylacetylglycine	down	down
	C3H8NO6P	O-Phospho-L-Serine	down	down
	C8H8O4	Homogentisic Acid	down	down
	C10H11NO3	2-Methylhippuric acid	down	down
	C7H14N2O3	N-acetylornithine	down	down
	C5H9N3O4	N-Amidino-L-Aspartate	down	down
	C9H10N2O3	P-Aminohippuric Acid	down	down
	C10H13NO6S	L-tyrosine methyl ester 4-sulfate	down	down
	C10H11NO3	4-Methylhippuric Acid	down	down
	C4H8N4O4	Allantoic acid	down	down
	C7H13NO3	Acetylvaline	down	down
	C4H9NO3S	S-Methyl-L-Cysteine-S-oxide	down	down
	C9H14N4O3	L-Carnosine	down	down
	C9H11NO4	L-Dopa	down	down
	C8H16N2O3	N6-Acetyl-L-Lysine	down	down
	C8H16N4O3	Nα-Acetyl-L-Arginine	down	down
	C5H9NO3	Trans-4-Hydroxy-L-Proline	down	down
	C11H12N2O4	N'-Formylkynurenine	down	down
	C9H9NO4	3-Hydroxyhippuric Acid	down	down
	C7H12N2O4	Nα-Acetyl-L-glutamine	down	down
	C11H14N2O3	Gly-Phe	down	down
	C6H10N2O4	N-Alpha-Acetyl-L-Asparagine	down	down
	C11H13N3O	L-Tryptophanamide	down	down
	C9H9NO4	4-Hydroxyhippurate	down	down
	C5H9NO3	Cis-4-Hydroxy-D-Proline	down	down
	C9H20N2O2	N6,N6,N6-Trimethyl-L-lysine	down	down
	C8H18N4O2	N,N-Dimethylarginine	down	down
	C5H11NO3S	Methionine Sulfoxide	down	down
	C11H13NO3	N-Acetyl-L-phenylalanine	down	down
	C6H11NO3	N-MethyTrans-4-Hydroxy-Proline	down	down
	C5H9NO3	Cis-L-3-hydroxyproline	down	down
	C6H11NO2	(+/-)-High-Proline	down	down
	C14H18N2O3	Pro-Phe	down	down
	C11H14N2O4S	3-Cysteinylacetaminophen	down	down
	C12H22N2O6S	D-Pantothenoyl-L-cysteine	down	down
	C8H13N3O2	N,N-Dimethyl-L-histidine	down	down
	C12H21N3O8	N-Acetylglucosaminylasparagine	down	down
	C21H28N2O5	Ramiprilat	down	down
	C12H14N2O7	Abu-Ser-OH	down	down
	C4H7NO4	L-Aspartic Acid	down	down
	C5H9NO3	N-Propionylglycine	down	down
	C9H11NO3	L-Tyrosine	down	down
	C6H14N2O2	L-Lysine	down	down
	C6H13N3O3	L-Citrulline	down	down
	C6H9N3O2	L-Histidine	down	down
	C11H12N2O2	L-Tryptophan	down	down
	C5H11NO2	L-Valine	down	down
	C5H10N2O3	L-Glutamine	down	down
	C7H15N3O3	L-Homocitrulline	down	down
	C7H14N2O3	L-Theanine	down	down
	C7H16N4O2	L-Homoarginine	down	down
	C6H13NO2	L-Norleucine	down	down
	C6H13NO2	L-Isoleucine	down	down
	C5H11NO2	L-Norvaline	down	down
	C6H11NO4	DL-2-Methylglutamic acid	down	down
	C5H11N2O7P	3-(Phosphoacetylamido)-L-alanine	down	down
	C30H39N5O7S2	DPDPE	down	down
	C6H12N2O3	Ala-Ala	down	down
	C7H12N2O3	Pro-Gly	down	down
	C10H18N2O5	Glu-Val	down	down
	C11H23N3O3	Val-Lys	down	down
	C6H10N2O5	Asp-Gly	down	down
	C9H16N2O5	Asp-Val	down	down
	C11H21N3O4	Hyp-Lys	down	down
	C13H16N2O5	Asp-Phe	down	down
	C18H20N2O3	Phe-Phe	down	down
	C13H18N2O4	Thr-Phe	down	down
	C12H16N2O4	Ala-Tyr	down	down
	C14H20N2O3S	Phe-Met	down	down
	C14H20N2O3	Phe-Val	down	down
	C14H27N3O4	Leu-Ala-Val	down	down
	C15H22N2O3	Leu-Phe	down	down
	C11H20N2O5	Glu-Leu	down	down
	C14H18N2O6	Glu-Tyr	down	down
	C12H25N3O3	Ile-Lys	down	down
	C10H18N2O5	Ile-Asp	down	down
	C9H19N5O3	Arg-Ala	down	down
	C11H21N3O3	Pro-Lys	down	down
	C11H21N5O5	Arg-Glu	down	down
	C8H14N2O4	Pro-Ser	down	down
	C7H12N2O5	Glu-Gly	down	down
	C8H14N2O4	Ser-Pro	down	down
	C12H25N3O3	Lys-Ile	down	down
	C15H23N3O3	Phe-Lys	down	down
	C8H12N2O2	Cyclo(Ala-Pro)	down	down
	C11H22N2O3	Val-Ile	down	down
	C11H22N2O3	Val-Leu	down	down
	C10H18N2O5	Asp-Leu	down	down
	C10H18N2O5	Asp-Ile	down	down
	C16H19N3O3	Trp-Pro	down	down
	C7H12N2O5	Gly-Glu	down	down
	C9H14N4O3	Ala-His	down	down
	C9H15N3O4	Pro-Asn	down	down
	C13H18N2O4	Phe-Thr	down	down
	C15H22N2O3	Phe-Ile	down	down
	C10H19N5O5	Arg-Asp	down	down
	C11H21N5O5	Glu-Arg	down	down
	C16H19N3O4	Hyp-Trp	down	down
	C13H23N3O4	Gly-Pro-Leu	down	down
	C18H24N4O3S	Glycyl-H-1152	down	down
	C14H17N3O3S	Trp-Cys	down	down
	C15H23N3O4	Tyr-Lys	down	down
	C14H20N2O4S	Tyr-Met	down	down
	C20H33N5O11	Ala-Val-Thr-Asp-Asp	down	down
	C28H41N11O7	Arg-Phe-Asn-Ala-His	down	down
	C19H38N10O6	Arg-Thr-Ala-Arg	down	down
	C17H23N5O7	Asn-Tyr-Asn	down	down
	C14H24N4O7	Asp-Asn-Ile	down	down
	C14H20N6O7	Asp-His-Asn	down	down
	C13H19N3O8	Asp-Pro-Asp	down	down
	C20H33N5O11	Asp-Val-Ala-Ser-Glu	down	down
	C13H23N3O6S1	Cys-Val-Glu	down	down
	C9H18N2O3S	Cys-Ile	down	down
	C20H30N4O5	Gln-Phe-Leu	down	down
	C16H28N4O5	Gln-Pro-Leu	down	down
	C15H19N3O6	Gly-Asp-Phe	down	down
	C16H21N3O4	Gly-Pro-Phe	down	down
	C16H23N7O5	His-His-Thr	down	down
	C16H27N7O5	His-Lys-Asn	down	down
	C20H37N7O8	Ile-Arg-Thr-Asp	down	down
	C20H37N5O7	Lys-Leu-Ala-Glu	down	down
	C22H42N8O7	Lys-Leu-Arg-Asp	down	down
	C24H35N5O8	Phe-Asn-Ile-Glu	down	down
	C23H36N6O7	Phe-Asn-Thr-Lys	down	down
	C22H31N5O8	Phe-Asp-Gly-Gly-Val	down	down
	C39H51N5O8	Phe-Tyr-Leu-Leu-Tyr	down	down
	C16H28N4O5	Pro-Gln-Leu	down	down
	C7H14N2O5	Thr-Ser-OH	down	down
	C16H21N3O8	Tyr-Asp-Ser	down	down
	C21H29N5O5	Tyr-His-Leu	down	down
	C13H17N3O5	Tyr-Asn-OH	down	down
	C13H23N3O6	Val-Glu-Ala	down	down
	C8H10O2	2-(4-Hydroxyphenyl)ethanol	down	down
	C7H6O3	2,5-Dihydroxybenzaldehyde	down	down
	C14H18O9	1-O-vanillyl-β-D-glucose	down	down
	C6H7O4P	Monophenyl phosphate	down	down
	C9H9NO4	Dopaquinone	down	down
	C10H12O2	Thymoquinone	down	down
	C9H8N2	3-Aminoquinoline	down	down
	C8H8O4	2',3',4'-Trihydroxyacetophenone	down	down
	C8H10O3	2,3-Dimethoxyphenol	down	down
	C21H20O7	(5-Benzoyloxy-1,2,6-trihydroxycyclohex-3-en-1-yl)methyl benzoate	down	down
	C10H11NO3	Actarit	down	down
	C11H10Cl2N2O	1-(2,4-Dichlorophenyl)-2-(1-imidazolyl)ethanol	down	down
	C21H13NO4	1-Anilino-9,10-dioxo-2-anthroic acid	down	down
	C15H16N2O3S	4-methyl-n-(2-oxo-2,5,6,7-tetrahydro-1h-cyclopenta[b]pyridin-4-yl)benzenesulfonamide	down	down
	C10H6O4	5,8-Dihydroxy-1,4-naphthoquinone	down	down
	C24H25ClN2O3S	Benzenesulfonamide,N-[2-[[[3-(4-chlorophenyl)-2-propen-1-yl]methylamino]methyl]phenyl]-4-methoxy-	down	down
	C15H10F6O2	Bisphenol AF	down	down
	C23H27N	Butenafine	down	down
	C11H12Cl2N2O5	Chloramphenicol	down	down
	C17H19ClN2O	Cumyluron	down	down
	C12H12N2O3S	Dapsone hydroxylamine	down	down
	C23H24N2O4S	Eprosartan	down	down
	C14H11F3N2O2	Flunixin	down	down
	C7H6O5	Gallic acid	down	down
	C16H15ClO6	Griseophenone B	down	down
	C21H22ClFN4O2	Halopemide	down	down
	C16H13N3O3	Mebendazole	down	down
	C11H13F3N2O3S	Mefluidide	down	down
	C9H10N2O2	Phenacemide	down	down
	C9H13ClNO3P	Phaclofen	down	down
	C21H25NO2	Piperidolate	down	down
	C22H28N2O4	rac-2-Despiperidyl-2-aminorepaglinide	down	down
	C13H17N	Selegiline	down	down
	C16H14F3N5O2	Voriconazole N-oxide	down	down
	C19H30O5	Idebenone	down	down
	C12H11N7O	p-Hydroxytriamterene	down	down
	C22H26O7	6-Hydroxy-9,9-dimethyl-5-(3-methyl-1-oxobutyl)-1-propyl-3H,9H-[1,2]-dioxolo[3',4':4,5]furo[2,3-f][1]benzopyran-3-one	down	down
	C17H16O3	Eugenyl benzoate	down	down
	C29H36O16	Plantamajoside	down	down
	C16H24NO5	Sinapine	down	down
	C8H9NO	(Z)-Phenylacetaldehyde oxime	down	down
	C17H21N3O4S	3-[2-Methyl-5-(piperidine-1-sulfonyl)furan-3-yl]-1-phenylurea	down	down
	C17H14O3	Benzarone	down	down
	C21H25NO3	Nalmefene	down	down
	C23H18O8	Tetracenomycin A2	down	down
	C15H12O2	4'-Hydroxychalcone	down	down
	C17H19N3	Mirtazapine	down	down
	C8H8O4	3,4-Dihydroxybenzeneacetic Acid	down	down
	C8H8O3	P–Hydroxyphenyl Acetic Acid	down	down
	C7H6O4	2,4-Dihydroxy Benzoic Acid	down	down
	C7H6O3	4-Hydroxybenzoic Acid	down	down
	C8H7NO3	2-(Formylamino)Benzoic Acid	down	down
	C16H13NO3S2	2,4-Thiazolidinedione,5-[[4-[2-(2-thienyl)ethoxy]phenyl]methylene]-	down	down
	C13H18O3	4-hydroxy-1-(4-methoxyphenyl)-4-methylpentan-3-one	down	down
	C10H10O3	Coniferaldehyde	down	down
	C11H12O4	Sinapaldehyde	down	down
	C22H26O11	Agnuside	down	down
	C6H6O	Phenol	down	down
	C24H38O3	3beta-Hydroxy-5-cholenoic acid	down	down
	C5H10O5	L-lyxose	down	down
	C8H16NO9P	N-Acetylglucosamine 1-Phosphate	down	down
	C6H12O7	D-Gluconic Acid	down	down
	C6H10O6	L-Gulonolactone	down	down
	C7H14O8	Gluceptate	down	down
	C6H12O6	L-rhamnonic acid	down	down
	C24H41N5O16	GlcNAc1-3Gal1-4GlcNAcSp	down	down
	C10H18N2O5	2,4-diacetamino-2,4,6-triphenoxy-D-mannopyranose	down	down
	C4H8O4	L-Erythrulose	down	down
	C4H8O4	Erythrose	down	down
	C6H8O7	D-Saccharic Acid 1,4-lactone (hydrate)	down	down
	C12H17N4OS+	Thiamine	down	down
	C17H21N4O9P	Flavin Single Nucleotide(FMN)	down	down
	C12H23NO4	Carnitine-2-methyl-C4	down	down
	C23H45NO4	Carnitine C16:0	down	down
	C21H41NO4	Carnitine C14:0	down	down
	C12H23NO4	Carnitine C5:0	down	down
	C25H41NO4	Stearidonyl carnitine	down	down
	C17H22O2	(all-E)-1,8,10-Heptadecatriene-4,6-diyne-3,12-diol	down	down
	C18H30O5	2,3-dinor-8-iso Prostaglandin F2α	down	down
	C20H32O4	(±)5(6)-DiHETE	down	down
	C8H15NO3	6-Acetamidohexanoic acid	down	down
	C15H11O7	6-Hydroxycyanidin	down	down
	C23H22O12	Cyanidin 3-(6''-acetylglucoside)	down	down
	C19H18O8	Casticin	down	down
	C17H14O7	3,7-Di-O-methylquercetin	down	down
	C21H20O8	Flavonol 3-O-D-galactoside	down	down
	C22H22O10	Glycitin	down	down
	C21H40O4	MG(18:1/0:0/0:0)	down	down
	C26H54NO6P	LPC(O-18:1/0:0)	down	down
	C21H41O7P	1-Oleoyl Lysophosphatidic Acid(sodium salt)	down	down
	C5H6O	2-Methylfuran	down	down
	C4H9N	Pyrrolidine	down	down
	C9H7NO	Hydroxyquinoline	down	down
	C6H10N6	Cyromazine	down	down
	C10H13N5O	Trans-Zeatin	down	down
	C5H7N3	4-Aminomethylpyrimidine	down	down
	C8H10N2O2	N-(2-hydroxyethyl)-3-pyridinecarboxamide	down	down
	C23H36O5	20,22-Dihydrodigoxigenin	down	down
	C11H18N2O3	Pentobarbital	down	down
	C27H35N5	2-[[3-[[2-(Dimethylamino)phenyl]methyl]-2-pyridin-4-yl-1,3-diazinan-1-yl]methyl]-N,N-dimethylaniline	down	down
	C9H16N2O4S	Thiamet G	down	down
	C15H22O4	(1alpha,4alpha,5beta,6alpha,11betaH)-1,4-Epoxy-5-hydroxy-10(14)-germacren-12,6-olide	down	down
	C13H18N4O6	6,7-Dimethyl-8-(D-ribityl)lumazine	down	down
	C11H16N2O3	Butalbital	down	down
	C19H20FN3O3	Danofloxacin	down	down
	C20H24N2O3S	Deacetyldiltiazem	down	down
	C13H18O5S	Ethofumesate	down	down
	C11H12N4O2	Todralazine	down	down
	C17H18N2O6	Nifedipine	down	down
	C10H13N3O5S	Nifurtimox	down	down
	C37H44ClNO6	Penitrem A	down	down
	C20H14O4	Phenolphthalein	down	down
	C21H27NO3	Pipernonaline	down	down
	C15H22N4O3	Propentofylline	down	down
	C20H25NO2S2	Tiagabine	down	down
	C19H21N3O	Zolpidem	down	down
	C19H16O5	4'-Hydroxywarfarin	down	down
	C19H15ClO4	Coumachlor	down	down
	C29H40N2O9	Geldanamycin	down	down
	C17H18O5	Isomucronulatol	down	down
	C23H27N3O7	Minocycline	down	down
	C22H22O9	Ononin	down	down
	C21H24O10	Phlorizin	down	down
	C22H24N2O8	Tetracycline	down	down
	C18H17NO6	Tranilast	down	down
	C17H12O8	Aflatoxin-M1-8,9-epoxide	down	down
	C18H23NO4	Amaryllisine	down	down
	C21H32N4O6	HC Toxin	down	down
	C6H12O	Unsaturated alcohol	down	down
	C9H8N2O	3-Methyl-2-quinoxalinone	down	down
	C21H27NO2	Norpropoxyphene	down	down
	C22H19N3O4	Tadalafil	down	down
	C36H40N2O6	Berbamunine	down	down
	C10H9NO	Indoleacetaldehyde	down	down
	C11H11NO2	Methyl Indole-3-Acetate	down	down
	C8H7N	Indole	down	down
	C10H9NO	1-acetylindole	down	down
	C10H8N2	3-Indoleacetonitrile	down	down
	C7H8N2O2	1,4-Dihydro-1-Methyl-4-Oxo-3-Pyridinecarboxamide	down	down
	C9H11N5O3	Biopterin	down	down
	C6H5N5O2	Isoxanthopterin	down	down
	C7H8N2O2	N'-Methyl-2-pyridone-5-carboxamide	down	down
	C9H14N5O7P	7,8-Dihydroneopterin 2'-phosphate	down	down
	C8H11NO3	Norepinephrine	down	down
	C21H30O4	Cortexolone	down	down
	C22H28O6	16-phenoxy tetranor Prostaglandin E2	down	down
	C21H25F3O6	2,3-Dinor fluprostenol	down	down
	C20H32O6	Prostaglandin G2	down	down
	C22H24O7	Aschantin	down	down
	C22H26O7	Clusin	down	down
	C22H24O7	Isoyatein	down	down
	C21H20O8	4'-Demethylpodophyllotoxin	down	down
	C23H24O8	beta-Peltatin A methyl ether	down	down
	C10H14N5O7P	Adenosine 5'-Monophosphate	down	down
	C9H13N2O9P	Uridine 5-Monophosphate	down	down
	C9H12N2O6	Β-Pseudouridine	down	down
	C10H12N4O6	Xanthosine	down	down
	C6H7N5O	7-Methylguanine	down	down
	C10H13N5	N6-isopentene adenine	down	down
	C5H11O7P	2-Deoxyribose-5'-phosphate	down	down
	C10H14N5O8P	Guanosine-5'-monophosphate	down	down
	C10H15N2O8P	Thymidine-5'-phosphate (dTMP)	down	down
	C7H8N4O2	Theobromine	down	down
	C6H6N4O2	1-Methylxanthine	down	down
	C10H14N5O6P	2'-Deoxyadenosine-5'-Monophosphate	down	down
	C10H12N4O4	2'-Deoxyinosine	down	down
	C10H14N2O6	5-Methyluridine	down	down
	C9H14N3O8P	Cytidine-5-Monophosphate	down	down
	C5H6N2O2	Thymine	down	down
	C14H17N5O8	N6-Succinyl Adenosine	down	down
	C12H17N5O5	2-(Dimethylamino)Guanosine	down	down
	C11H15N5O5	2-Methylguanosine	down	down
	C11H15N5O5	7-Methylguanosine	down	down
	C5H4N4O2	Oxypurinol	down	down
	C5H7N3	2-Aminomethylpyrimidine	down	down
	C4H10N3O5P	Creatine phosphate	down	down
	C11H14N4O5	1-Methylinosine	down	down
	C11H15N5O5	2'-O-Methylguanosine	down	down
	C11H15N3O6	N4-Acetylcytidine	down	down
	C8H14N3O7P	5-Aminoimidazole ribonucleotide	down	down
	C12H17N5O5	N6-(2-Hydroxyethyl)adenosine	down	down
	C15H21N5O4	N6-Isopentenyladenosine	down	down
	C6H7N3O	6-aminonicotinamide	down	down
	C11H15N5O5	1-Methylguanosine	down	down
	C9H13N2O8P	2'-Deoxyuridine 5'-monophosphate	down	down
	C9H12FN2O9P	5-Fluorouridine monophosphate	down	down
	C9H11F2N3O4	Gemcitabine	down	down
	C11H15N5O5	Nelarabine	down	down
	C14H23N6O3S	S-Adenosylmethioninamine	down	down
	C5H8O5	Citramalic Acid	down	down
	C5H8O4	2-Methylsuccinic Acid	down	down
	C6H10O4	Adipic Acid	down	down
	C5H8O4	Glutaric Acid	down	down
	C9H9NO3	Hippuric Acid	down	down
	C4H6O6	L-Tartaric Acid	down	down
	C8H8O3	Mandelic Acid	down	down
	C10H18O4	Sebacate	down	down
	C5H8O4	Ethylmalonate	down	down
	C5H8O5	3-Hydroxyglutaric acid	down	down
	C5H4N4O3	Uric acid	down	down
	C8H8O3	3-Hydroxyphenylacetic acid	down	down
	C5H8O5	2-Hydroxyglutaric acid	down	down
	C4H7NO4	Iminodiacetic acid	down	down
	C7H12O5	2-Isopropylmalate	down	down
	C6H12O3	2-ethyl-2-hydroxybutyric acid	down	down
	C5H10O3	2-Hydroxy-2-Methyl Butyric acid	down	down
	C6H10O4	2-Methylglutaric Acid	down	down
	C8H17NO2	8-Aminooctanoic Acid	down	down
	C10H18O3	10-Hydroxy-2-Decenoic Acid	down	down
	C8H8O3	(R)-(-)-Mandelic acid	down	down
	C5H8O4	Dimethylmalonic acid	down	down
	C6H8O7	Isocitric acid	down	down
	C10H12O4	Hydroferulic acid	down	down
	C2H4O5S	Sulfoacetic acid	down	down
	C7H10O7	2-methyl citric acid	down	down
	C5H8O5	α-Hydroxyglutaric Acid (sodium salt)	down	down
	C9H9NO3	4-Acetylaminobenzoic acid	down	down
	C4H8O3	2-Methyllactic acid	down	down
	C4H8O3	(R)-2-Hydroxybutyric acid	down	down
	C12H14O5	3,4,5-Trimethoxycinnamic Acid	down	down
	C5H11N3O2	4-Guanidinobutyric Acid	down	down
	C3H7N3O2	Guanidineacetic Acid	down	down
	C9H8O2	Cinnamic Acid	down	down
	C7H15NO2	3-Carboxypropyltrimethylammonium	down	down
	C8H18N4O2	SDMA	down	down
	C7H6O4	2,6-Dihydroxybenzoic acid	down	down
	C5H9NO3	Aminolevulinic acid	down	down
	C12H16O5	3-(3,4,5-trimethoxyphenyl)propionic acid	down	down
	C24H32O8	17-beta-Estradiol glucuronide	down	down
	C7H13NO3	5-Acetamidopentanoic Acid	down	down
	C15H22O5	Dihydrophaseic acid	down	down
	C3H6N2O4	(S)-Ureidoglycolate	down	down
	C14H25NO5S	4-hydroxy Nonenal Mercapturic Acid	down	down
	C5H11NO4S	Acamprosate	down	down
	C36H61NO15	Fumonisin A2	down	down
	C15H19N3O3	Imazethapyr	down	down
	C4H6O5	Malic acid	down	down
	C16H18O8	3-O-Coumaroylquinic acid	down	down
	C10H17NO4	2-Amino-9,10-epoxy-8-oxodecanoic acid	down	down
	C7H14O2S	7-Mercaptoheptanoic acid	down	down
	C10H10O6	Isochorismate	down	down
	C5H11O8P	L-Arabinose 1-phosphate	down	down
	C13H24NO11P	Salbostatin 6'-phosphate	down	down
	C20H25N7O6	(2R)-2-[[4-[(2-amino-5-methyl-4-oxo-3,6,7,8-tetrahydropteridin-6-yl)methylamino]benzoyl]amino]pentanedioic acid	down	down
	C18H14O8	Psoromic Acid	down	down
	C3H5O6P	Phosphoenolpyruvate	down	down
	C10H13O10P	5-O-(1-carboxyvinyl)-3-phosphate	down	down
	C3H8NO5P	2-Amino-3-phosphonopropionic acid	down	down
	CH4O3S	Methanesulfonic acid	down	down
	C2H6O4S	Isethionic acid	down	down
	C22H24BrFN4O2	Vandetanib (ZD6474)	down	down
	C6H13Li3O11	Citric acid trilithium salt tetrahydrate	down	down
	C5H7N3	3,4-Diaminopyridine	down	down
	C28H37FO7	Betamethasone Dipropionate	down	down
	C10H13FN5O7P	Fludarabine Phosphate	down	down
	C16H17N3O5S	Cefadroxil	down	down
	C30H26O10	Chaetochromin	down	down
	C18H20FN3O4	Ofloxacin	down	down
	C25H24FNO4	Pitavastatin	down	down
	C5H9NO	2-Hydroxy-2-methylbutanenitrile	down	down
	CH4N2O2	Hydroxyurea	down	down
	C18H21F3O5	7-[2-TRIFLUOROMETHYL-4-(2-HYDROXYPHENYL)-1,3-DIOXAN-cis-5-YL]-HEPT-5Z-ENOIC ACID	down	down
	C18H31N5O11	GalNAc1-4GlcNAcSp	down	down
	C15H18O8	[(3R,4S,5S,6R)-2,4,5-trihydroxy-6-(hydroxymethyl)oxan-3-yl] (E)-3-(4-hydroxyphenyl)prop-2-enoate	down	down
	C18H37NO2	3-Dehydrosphinganine	down	down
	C18H37NO2	Sphingosine	down	down
	C8H20NO6P	Sn-Glycero-3-Phosphocholine	down	down
	C33H34N4O6	Biliverdin	down	down
	C10H12N2	Tryptamine	down	down
